# Supplementary material for: Factors influencing the implementation of screening and brief interventions for alcohol use in primary care practices: a systematic review using the COM-B system and Theoretical Domains Framework
Source: Implement Sci. 2021 Jan 7;16:6. doi: 10.1186/s13012-020-01073-0 (PMC7791720; doi:10.1186/s13012-020-01073-0)
Supplement: Supplementary file 5 — Additional file 5. Title of data: Themes of barriers within each of the components of the COM-B system and domains of the Theoretical Domains Framework. This file details the barriers extracted after full-text analysis. [file 13012_2020_1073_MOESM5_ESM.xlsx]

## Sheet: Barriers
Themes of barriers within each of the components of the COM-B system and domains of the Theoretical Domains Framework.
COM-B component: Capability; TDF domain: Behaviour Regulation
Theme	Barrier	First author	Year	GP + Nurse	GP	Nurse	Notes
Organization for preventive counselling	Agree general practices are not organised to do preventive counselling	Anderson	2014		76.7%
	The majority of the participants agreed that they did not have proper routines for identifying patients with high alcohol consumption	Johansson	2005a
	Agree general practices are not organized to do preventive counselling	Kaner	1999		0.4
	Agree general practice not organized for preventive medicine	Koopman	2008		0.86
	Lack of a systematic strategy for patient identification and management	Rush	1995
	Lack of implementation strategies	Poplas Susic	2010
COM-B component: Capability; TDF domain: Knowledge
Theme	Barrier	First author	Year	GP + Nurse	GP	Nurse	Notes
Alcohol being perceived as having health benefits	Drinking moderately was seen to have also some beneficial effects (moderate use does not kill anybody, on the contrary, it is medically accepted and recommendable)	Aira	2004
	Agree that drinking alcohol moderately is important or very important in promoting the health of the average person	Geirsson	2005		0.88	0.91
	Agree that drinking alcohol moderately was ‘important’ or ‘very important’ in promoting patients’ health	Kaner	1999		0.77
Alcohol-related knowledge	Agree they know the definition of heavy drinking	Aalto	2001	59.0%	54.7%	61.5%
	Agree they know structured questionnaires	Aalto	2001	19.7%	26.3%	16.5%
	Agree they know how to talk about alcohol drinking with patients	Aalto	2001	66.7%	74.7%	62.7%
	Agree they know how to motivate patients to undergo treatment	Aalto	2001	64.8%	70.4%	62.0%
	Agree they know the content of brief intervention well (self-reported)	Aalto	2001	18.0%	32.5%	10.8%
	Agree they need training in detection of heavy drinkers	Aalto	2001	47.0%	29.8%	55.7%
	Agree that additional education related to intervention for excessive drinking is useless; the necessary things are already known	Aalto	2003		3.1%
	Confusion between early-phase heavy drinking and alcohol dependence	Aalto	2003a
	They knew how to handle late alcohol problems, such as liver cirrhoses or delirium tremens, but they could not define risky limits of alcohol consumption	Aira	2003
	Only two doctors knew the established Finnish guidelines for heavy drinking	Aira	2004
	Agree GPs don't know how to identify without obvious symptoms	Anderson	2014		74.8%
	GPs knowledge and confidence in their ability to actually conduct screening and brief interventions for alcohol use problems	Brennan	2013		18.27		On a scale of 7 to 28 (the higher the score, the higher the GP agreement)
	Agree GPs are well informed about management care of alcohol dependence	Charrel	2010		77.9%
	I agree I feel I have a working knowledge of alcohol and alcohol-related problems	Clement	1986		70.4%
	I agree I feel I know how to counsel drinkers over the long term	Clement	1986		0.21
	I agree I feel I know enough about the causes of drinking problems to carry out my role when working with drinkers	Farmer	2001		0.4
	GPs have sufficient knowledge about alcohol	Fernández	1999		3.06		From 5-point Likert scales of agreement where 1 strongly agree and 5 strongly disagree
	Very familiar with the NIAAA guidelines	Friedmann	2000		2.2		From 5-point Likert scales of agreement where 1 strongly disagree and 5 strongly agree
	GPs with correct knowledge of safe drinking levels for men and women or the appropriate treatment for patients consuming above such levels	Fucito	2003		0.73
	GPs with correct knowledge of safe drinking levels during pregnancy	Fucito	2003		0.62
	Role adequacy	Geirsson	2005		4.56	3.72	Seven graded scale with 7 = strongly agree; 1 = strongly disagree
	Agree doctors do not know how to identify problem drinkers who have no obvious symptoms of excess consumption	Geirsson	2005		0.65
	Agree they had heard of alcohol misuse screening questionnaires	Gurugama	2003		25.7%
	Could accurately state the recommended low risk levels of alcohol intake for men and women	Gurugama	2003		38.1%
	Reasons for not discussing alcohol despite suspicion of alcohol-related symptoms: Uncertain how to ask	Holmqvist	2008		3.9%	23.5%
	Reasons for not discussing alcohol despite suspicion of alcohol-related symptoms: Uncertain how to give advice	Holmqvist	2008		1.6%	10.7%
	Agree primary care staff have good knowledge with regard to detection and intervention in patients with high alcohol consumption	Johansson	2002		0.1	0.18
	GPs and the nurses rated their knowledge about identification of alcohol-related problems significantly better than their knowledge concerning intervention methods	Johansson	2002	nr
	Lack of knowledge about what to do if the patient appears to have high alcohol consumption	Johansson	2005a
	The content of brief intervention treatment was known slightly or not at all	Kaariainen	2001	32.8%
	Agree feeling role adequacy	Kaner	1999		0.71
	Agree doctors do not know how to identify problem drinkers who have no obvious symptoms of excess consumption	Kaner	1999		0.31
	Agree to not knowing how to identify problem drinkers	Koopman	2008		0.7
	Agree having no or very little knowledge or skills	Lacey	2009			0.55
	Lack of strategies (knowledge and skills) to address alcohol	Lid	2015
	Confusion about alcohol issues: what are the sensible drinking limits (what to recommend to patients?)	Lock	2002
	GPs do not know how to identify problem drinkers who have no obvious symptoms of hazardous consumption	McAvoy	2001
	Early intervention for hazardous alcohol consumption is not taught in medical schools	McAvoy	2001
	Agree having received no specific education on alcohol during medical school	Miner	1990		0.6
	Lack of knowledge	Moretti-Pires	2011
	GP being unable to define a safe level of alcohol consumption to the patient	Mules	2012
	Doubts about what is considered normal in terms of alcohol intake	Nygaard	2011
	Doubts about who should be tested and who should not	Nygaard	2011
	Lack of knowledge of existing screening tools	Nygaard	2011
	Agree to having sufficient knowledge to give advice on sensible limits of alcohol consumption	Owens	2000			53.5%
	Nurses who believed to have sufficient knowledge indicating incorrect sensible limits for men	Owens	2000			0.65
	Nurses who believed to have sufficient knowledge indicating incorrect sensible limits for women	Owens	2000			0.45
	Perception that one had sufficient knowledge of sensible limits of alcohol consumption did not correlate with correct responses on sensible limits	Owens	2000			nr
	Agree would welcome further information and training with regard to alcohol services	Owens	2000			0.96
	Disagreement over the recommended limits to the number of alcohol units per day/week	Poplas Susic	2010
	Different interpretations as to the definition of an alcoholic beverage	Poplas Susic	2010
	People who are just over the limit, people who need brief interventions I think that’s much harder to pick up intuitively	Rapley	2006
	Agree feeling role adequacy	Ribeiro	2011		0.67
	Agree I think I know enough about the causes of drinking problems to carry out my role when working with problem drinkers	Rush	1994		54.8%
	Knowledgeable/unfamiliar with effective treatment methods for older adults	Sharp	2011		3.92		Items range from 1 (positive) to 7 (negative)
	Agree to having lack of knowledge	Van Zyl	2013		51.9%
	Agree feeling role adequacy	Wilson	2011		0.78
	Agree that doctors do not know how to identify problem drinkers who have no obvious symptoms of excess consumption	Wilson	2011		0.3
Disease model training	In the appearance or status findings of excessive drinkers there is without exception something indicating excessive drinking	Aalto	2003		0.52
	None of the physicians was ready to ask about alcohol consumption routinely in every consultation, but only when the reason is connected to alcohol	Aira	2003
	Doctors asked about alcohol consumption only when they suspected heavy consumption, and not with all patients	Aira	2004
	Agree that GPs role with the alcohol misuser is to treat the medical complications only	Deehan	1998		0.04
	Agreement that the healthcare service has an important role in identifying high alcohol consumers but situations where healthcare could contribute were limited to either people with perceived alcohol related symptoms seeking care or through health checks	Johansson	2005a
Doctors and nurses own drinking habits	Several GPs used their own drinking as a benchmark, beyond which they determined that patients were ‘at-risk’ due to alcohol consumption and requiring intervention	Kaner	2006
	A normal alcohol consumption was judged in comparison with personal experiences with alcohol	Lid	2015
	Nurses’ drinking behaviour: advising taking into account their own use and enjoyment of alcohol	Lock	2002
Knowledge of support services	Agree that uncertainty where to refer the patient is a reason for not discussing alcohol despite suspicion of alcohol-related symptoms	Holmqvist	2008		6.1%	6.2%
	Agree they were aware of the alcohol services available in the community	Owens	2000			0.44
Patients' receptiveness to alcohol interventions	Patients do not accept being asked about alcohol use	Aira	2004
	“Patients don’t want to be asked these questions”	Friedmann	2000		2.7		From 5-point Likert scales of agreement where 1 strongly disagree and 5 strongly agree
	Patients expect them to ask alcohol-related questions	Rapley	2006
COM-B component: Capability; TDF domain: Memory, Attention and Decision Processes
Theme	Barrier	First author	Year	GP + Nurse	GP	Nurse	Notes
Demographical characteristics of the patient	Before openly asking about alcohol consumption, physicians often made an attempt to evaluate if a patient could be an excessive drinker based on patients’ appearance, age, sex or profession. If they were not sure, they did not raise the issue.	Aira	2003
	Being a female patient decreased the odds of being detected	Berner	2007		0.28		Odds ratio
	Visiting the GP more than five times within the last year increased the odds of being detected	Berner	2007		3.15		Odds ratio
	Patients’ age also determines whether or not they are questioned about alcohol. Older people’s alcohol consumption appears to be disregarded provided that no symptoms are apparent	Johansson	2005a
	Factors like social status, class and age influenced the diagnosis and possibilities of intervention	Rapley	2006
	Failure to look for alcohol problems was sometimes based upon a person’s appearance or demographic features (race, age, income)	Vandermause	2007
Feedback on the results of delivering SBI	Doctors did not receive any feedback from patients that they had advised because they did not ask patients to return for a follow-up visit only to check how they had managed to cut down their alcohol intake	Aira	2004
Remembering	I often might forget to ask about alcohol	Aira	2003
	It was considered easy to simply forget to ask	Johansson	2005a
COM-B component: Capability; TDF domain: Skills
Theme	Barrier	First author	Year	GP + Nurse	GP	Nurse	Notes
Demographical characteristics of the PHC professionals	Female GPs proved to detect problem drinkers clearly better than their male colleagues	Berner	2007		7.83		Odds ratio
	The odds of detection were higher by GPs who were at least 50 years old than by their younger counterparts	Berner	2007		4.32		Odds ratio
	Experience was weakly and negatively correlated with the use of screening instruments	Nygaard	2010		-0.085		Linear regression coefficient
Role adequacy	Agree they know how to talk about alcohol drinking with patients	Aalto	2001	66.7%	74.7%	62.7%
	Agree they know how to motivate patients to undergo treatment	Aalto	2001	64.8%	70.4%	62.0%
	Agree they have the skills to influence patients’ drinking	Aalto	2001	62.9%	71.1%	57.9%
	I agree I feel capable of working with drinkers	Anderson	1985		0.44
	Agree GPs don't know how to identify without obvious symptoms	Anderson	2014		74.8%
	Lacked the right communication skills for delivering ASBI	Beich	2002
	GPs knowledge and confidence in their ability to actually conduct screening and brief interventions for alcohol use problems	Brennan	2013		18.27		On a scale of 7 to 28 (the higher the score, the higher the GP agreement)
	I agree I feel I know how to counsel drinkers over the long term	Clement	1986		0.21
	Agree that l feel confident in my ability to work with alcohol misusers	Deehan	1999		36.8%	5.4%
	I agree I feel I know enough about the causes of drinking problems to carry out my role when working with drinkers	Farmer	2001		0.4
	I agree I feel I can appropriately advise patients about drinking and its effects	Farmer	2001		0.96
	GPs belief they had the necessary skills to work with drinkers	Fernández	1999		2.24		From 5-point Likert scales of agreement where 1 strongly agree and 5 strongly disagree
	Very confident in alcohol history taking	Friedmann	2000		3.8		From 5-point Likert scales of agreement where 1 strongly disagree and 5 strongly agree
	Role adequacy	Geirsson	2005		4.56	3.72	Seven graded scale with 7 = strongly agree; 1 = strongly disagree
	Agree doctors do not know how to identify problem drinkers who have no obvious symptoms of excess consumption	Geirsson	2005		0.65
	How prepared do you feel when counselling patients	Geirsson	2005		2.38	2.47	Four graded scale with 4 = very prepared/effective; 1 = very unprepared/ineffective
	Agree not feeling confident of their ability to detect alcohol misuse	Gurugama	2003		0.6
	Agree not feeling confident of their ability to manage alcohol misuse	Gurugama	2003		55.2%
	Reasons for not discussing alcohol despite suspicion of alcohol-related symptoms: Uncertain how to ask	Holmqvist	2008		3.9%	23.5%
	Reasons for not discussing alcohol despite suspicion of alcohol-related symptoms: Uncertain how to give advice	Holmqvist	2008		1.6%	10.7%
	Agree feeling role adequacy	Kaner	1999		0.71
	Agree doctors do not know how to identify problem drinkers who have no obvious symptoms of excess consumption	Kaner	1999		0.31
	Agree feeling ‘prepared’ or ‘very prepared’ for counselling	Kaner	1999		0.83
	Agree to not knowing how to identify problem drinkers	Koopman	2008		0.7
	Agree feeling prepared for counselling patients about reducing alcohol consumption	Koopman	2008		0.82
	Agree having no or very little knowledge or skills	Lacey	2009			0.55
	Lack of strategies (knowledge and skills) to address alcohol	Lid	2015
	GPs do not know how to identify problem drinkers who have no obvious symptoms of hazardous consumption	McAvoy	2001
	GPs are not skilled in behavioural counselling for reducing alcohol consumption	McAvoy	2001
	Agree having communication difficulties with patients	Mistral	2001		0.48
	GP feeling they did not have the expertise needed	Mules	2012
	Agree feeling confident in their ability to identify at-risk drinkers	Proude	2006		0.49
	Agree feeling confident in deciding what steps to take next with at-risk drinkers	Proude	2006		0.4
	Agree feeling confident in conducting brief intervention for risky alcohol use	Proude	2006		0.36
	Lack of specific skills	Rapley	2006
	Agree feeling role adequacy	Ribeiro	2011		0.67
	Agree feeling lack of confidence in their skills	Richmond	1998		0.05
	Agree I think I know enough about the causes of drinking problems to carry out my role when working with problem drinkers	Rush	1994		54.8%
	Agree I think I can appropriately advise my patients about drinking and its effects	Rush	1994		88.5%
	Equipped/unequipped with necessary skills for older adults	Sharp	2011		2.4		Items range from 1 (positive) to 7 (negative)
	Equipped/unequipped with ability to diagnose alcohol abuse in older adults	Sharp	2011		2.25		Items range from 1 (positive) to 7 (negative)
	Inadequate counselling skills for alcohol problems	Poplas Susic	2010
	Agree feeling somewhat or quite comfortable when discussing alcohol using the CAGE questionnaire	Vinson	2004		83.5%
	Agree feeling role adequacy	Wilson	2011		0.78
	Agree that doctors do not know how to identify problem drinkers who have no obvious symptoms of excess consumption	Wilson	2011		0.3
Training	Agree to having received training last year	Aalto	2001	11.6%	15.7%	9.6%
	Agree they need training in detection of heavy drinkers	Aalto	2001	47.0%	29.8%	55.7%
	Agree they need training in doing brief intervention	Aalto	2001	58.9%	38.8%	68.7%
	Doctors stated that they were not trained to manage early alcohol problems during their graduate training	Aira	2003
	Doctors stated that they had not attended any postgraduate training.	Aira	2003
	Agree having received less than 4 hours of post-graduate training	Anderson	1985		0.66
	Agree having received less than 4 hours of post-graduate training	Anderson	2003		56.9%
	Agree having received less than 4 hours of post-graduate training	Anderson	2014		39.9%
	Agree GPs not trained in counselling to reduce alcohol	Anderson	2014		80.7%
	Lack of training	Beich	2002
	Barriers to implementation 6 months after training: difficulties identifying how to handle more chronic alcohol misuse difficulties	Brennan	2013		nr
	Agree having received less than 10 hours of formal education on alcohol	Clement	1986		0.8
	Agree having received training since qualification as a doctor	Deehan	1997		0.47
	I agree I feel adequately trained in detecting alcohol-misusing patients	Deehan	1997		0.43
	I agree I feel adequately trained in managing alcohol-misusing patients	Deehan	1997		0.3
	Agree having received training in alcohol misuse since qualifying as a doctor	Deehan	1998		0.43
	Agree that I feel adequately trained in the detection of alcohol misuse	Deehan	1998		0.42
	Agree that I feel adequately trained in the treatment of alcohol misuse	Deehan	1998		0.24
	Agree having received training in the management of alcohol misuse since completing their graduation	Deehan	1999		35.5%	19.7%
	Agree that I feel adequately trained in the detection of alcohol misuse	Deehan	1999		25.6%	9.1%
	Agree that I feel adequately trained in the treatment of alcohol misuse	Deehan	1999		17.9%	1.8%
	I agree I feel that I have the training to cope with problem drinkers	Farmer	2001		0.58
	I agree I would like more training in the treatment of alcohol misuse	Farmer	2001		0.74
	Lack of training	Ferguson	2003		0.1
	GPs expressed the will to receive more training	Fernández	1999		2.2		From 5-point Likert scales of agreement where 1 strongly agree and 5 strongly disagree
	Physician lacks formal training in dealing with alcohol problems	Friedmann	2000		2.9		From 5-point Likert scales of agreement where 1 strongly disagree and 5 strongly agree
	Agree doctors are not trained in counselling for reducing alcohol consumption	Geirsson	2005		0.75
	Agree having received less than 4 hours of post-graduate training	Geirsson	2005		0.54	0.58
	Agree having received some formal training	Gurugama	2003		10.5%
	Agree I feel adequately trained to detect alcohol misuse	Gurugama	2003		18.1%
	Agree that their medical training was adequate or excellent concerning alcohol	Haley	2000		52.5%
	Agree having received less than 4 hours of post-graduate training	Holmqvist	2008		0.69	0.86
	Agree doctors are not trained in counselling for reducing alcohol consumption	Kaner	1999		0.62
	Agree having received less than 4 hours of post-graduate training	Kaner	1999		0.41
	Agree having received less than 4 hours of post-graduate training	Kaner	2001		55.1%
	Agree having received less than 4 hours of post-graduate training	Kaner	2003			0.64
	Agree they have insufficient training	Koopman	2008		0.98
	Agree to have no postgraduate training on alcohol	Koopman	2008		0.68
	Lack of training	Lock	2002
	Agree their medical training in alcohol use assessment was adequate or excellent	Maheux	1999		49.7%
	Early intervention for hazardous alcohol consumption is not taught in medical schools	McAvoy	2001
	Agree that training received in dealing with alcohol was insufficient	Miner	1990		92.4%
	Agree having received specific training for alcohol problems	Mistral	2001		0.19
	Lack of training	Moretti-Pires	2011
	Agree would welcome training on giving advice to patients regarding alcohol consumption	Owens	2000			0.92
	Agree would welcome further information and training with regard to alcohol services	Owens	2000			0.96
	Agree training is lacking	Ribeiro	2011		0.66
	Agree feeling to have insufficient professional training in counselling	Segnan	1992		0.41
	Sufficiently/insufficiently trained to manage alcohol use in older adults	Sharp	2011		3.1		Items range from 1 (positive) to 7 (negative)
	Agree doctors were not trained in alcohol counselling techniques	Wilson	2011		56.7%
	Agree having received less than 4 hours of post-graduate training	Wilson	2011		51.8%
COM-B component: Motivation; TDF domain: Beliefs about Capabilities
Theme	Barrier	First author	Year	GP + Nurse	GP	Nurse	Notes
Beliefs about the ability to deliver SBI and in helping patients to cut down	Agree they know how to talk about alcohol drinking with patients	Aalto	2001	66.7%	74.7%	62.7%
	Agree they know how to motivate patients to undergo treatment	Aalto	2001	64.8%	70.4%	62.0%
	Many doubted their ability to help heavy drinkers to reduce drinking	Aalto	2003a
	Agree feeling confident or very confident in their ability to manage alcohol	Abouyanni	2000		0.68
	Doctors did not feel able to motivate their patients to cut down	Aira	2003
	I agree I feel capable of working with drinkers	Anderson	1985		0.44
	Agree feeling secure in their role	Anderson	2003		83.9%
	Agree feeling secure in their role	Anderson	2004		69.9%
	Agree feeling secure in their role	Anderson	2014		92.1%
	Do not think I can affect patient's alcohol habits	Arborelius	1995
	Role security	Bendtsen	2015		21.59		On a scale of 4 to 28 (the higher the score, the more secure the provider feels)
	GPs knowledge and confidence in their ability to actually conduct screening and brief interventions for alcohol use problems	Brennan	2013		18.27		On a scale of 7 to 28 (the higher the score, the higher the GP agreement)
	Agree GPs feel they are minimally effective or ineffective in helping patients reduce alcohol consumption	Brotons	2005		63.8%
	Agree GPs feel their advice is effective at least some of the time	Casswell	1982		0.78
	Agree general practitioners are very pessimistic about what they can do	Casswell	1982		0.13
	I agree I feel confident in my ability to treat alcohol-misusing patients	Deehan	1997		0.4
	Agree that GP advice is an effective method of reducing the general population's alcohol consumption to safe levels	Deehan	1997		0.31
	Agree that General practitioner advice is an effective method for reducing the general population's drinking to safe levels	Deehan	1998		0.52
	Agree that l feel confident in my ability to treat alcohol misusers	Deehan	1998		0.29
	Agree that l feel confident in my ability to work with alcohol misusers	Deehan	1999		36.8%	5.4%
	Agree that General practitioner advice is an effective method for reducing the general population's drinking to safe levels	Deehan	1999		32.2%	42.7%
	I agree I feel I can appropriately advise patients about drinking and its effects	Farmer	2001		0.96
	I agree that all in all I am inclined to feel I am a failure with drinkers	Farmer	2001		0.18
	I agree that pessimism is the most realistic attitude to take towards drinkers	Farmer	2001		0.28
	GPs belief they had the necessary skills to work with drinkers	Fernández	1999		2.24		From 5-point Likert scales of agreement where 1 strongly agree and 5 strongly disagree
	Very confident in alcohol history taking	Friedmann	2000		3.8		From 5-point Likert scales of agreement where 1 strongly disagree and 5 strongly agree
	“My efforts to facilitate a change in alcoholic patients’ drinking habits are likely to be successful”	Friedmann	2000		3.2		From 5-point Likert scales of agreement where 1 strongly disagree and 5 strongly agree
	How prepared do you feel when counselling patients	Geirsson	2005		2.38	2.47	Four graded scale with 4 = very prepared/effective; 1 = very unprepared/ineffective
	How effective do you feel you are in helping patients achieve change	Geirsson	2005		2.38	2.28	Four graded scale with 4 = very prepared/effective; 1 = very unprepared/ineffective
	Agree not feeling confident of their ability to detect alcohol misuse	Gurugama	2003		0.6
	Agree not feeling confident of their ability to manage alcohol misuse	Gurugama	2003		55.2%
	Agree I feel confident in my ability to treat persons who misuse alcohol	Gurugama	2003		45.7%
	Some nurses expressed a feeling that patients might have high alcohol consumption, but they still avoided asking because of lack of self-efficacy	Johansson	2005
	Agree feeling ‘prepared’ or ‘very prepared’ for counselling	Kaner	1999		0.83
	Agree feeling either ‘effective’ or ‘very effective’ at helping patients reduce excessive alcohol consumption	Kaner	1999		0.21
	GPs felt that alcohol-related discussion was determined by their personal qualities such as confidence or directness, and perceptions about consultation dynamics	Kaner	2006
	Role security	Keurhorst	2014		20.19		On a scale of 4 to 28 (the higher the score, the more secure the provider feel)
	Agree feeling prepared for counselling patients about reducing alcohol consumption	Koopman	2008		0.82
	Agree feeling effective when helping patients to reduce alcohol consumption	Koopman	2008		0.12
	Agree feeling very effective or reasonably effective at helping patients to change risky drinking	Lambe	2008			36.4%
	GP feeling they did not have the expertise needed	Mules	2012
	Feel their own advice about alcohol was useful to patients	Mules	2012
	Nurses who believed to have sufficient knowledge indicating incorrect sensible limits for men	Owens	2000			0.65
	Nurses who believed to have sufficient knowledge indicating incorrect sensible limits for women	Owens	2000			0.45
	Perception that one had sufficient knowledge of sensible limits of alcohol consumption did not correlate with correct responses on sensible limits	Owens	2000			nr
	Agree feeling confident in their ability to identify at-risk drinkers	Proude	2006		0.49
	Agree feeling confident in deciding what steps to take next with at-risk drinkers	Proude	2006		0.4
	Agree feeling confident in conducting brief intervention for risky alcohol use	Proude	2006		0.36
	People who are just over the limit, people who need brief interventions I think that’s much harder to pick up intuitively	Rapley	2006
	Low self-efficacy (don't believe I can make a difference)	Rapley	2006
	Agree feeling lack of confidence in their skills	Richmond	1998		0.05
	Alcohol use is a lifestyle problem and as doctors could not change a patient's lifestyle, the problem was best ignored (low self-efficacy)	Roche	1991
	Agree I think I can appropriately advise my patients about drinking and its effects	Rush	1994		88.5%
	Agree feeling "very" or "somewhat" successful in reducing patients' alcohol consumption	Rush	1994		46.5%
	Agree GPs are very effective in assisting patients with drinking problems	Rush	1994		0.04
	Agree that all in all, I'm inclined to feel I am a failure with problem drinkers	Rush	1994		49.4%
	Agree that pessimism is the most realistic attitude to take toward problem drinkers	Rush	1994		58.9%
	Pessimism about their ability to help their patients reduce their drinking	Rush	1995
	Confident/uncertain in ability to diagnose in older adults	Sharp	2011		2.98		Items range from 1 (positive) to 7 (negative)
	Agree feeling somewhat or quite comfortable when discussing alcohol using the CAGE questionnaire	Vinson	2005		83.5%
Demographical characteristics of the patient	Hard to raise the subject with people of a different age	Mules	2012
	Difficult to raise the topic of alcohol with people of differing ethnicity and gender	Mules	2012
Difficult task	Offering a brief intervention session demands a huge effort	Aalto	2003a
	Difficulties in raising the issue of alcohol even when it is known that the patient drinks too much	Aira	2003
	Drinking alcohol is a more sensitive issue than smoking and it is thus sometimes more difficult for them to raise the issue	Aira	2004
	Determination of the amount of consumption, and thus recognising excessive use, was viewed as difficult	Aira	2004
	Agree GPs believe alcohol counselling is difficult	Anderson	2014		82.6%
	Counselling is difficult	Beich	2002
	Difficulty in dealing with drinking among young people	Beich	2002
	Difficult to ask about drinking habits	Carlfjord	2012
	Agree alcohol-misusing patients present major management problems for me to treat	Deehan	1997		61.7%
	Agree that alcohol misusers present major management problems to treat	Deehan	1998		0.69
	Agree that alcohol misusers present major management problems to treat	Deehan	1999		76.4%	35.9%
	Agree that problem drinkers are difficult to treat	Farmer	2001		0.32
	Agree that persons who misuse alcohol present major management problems	Gurugama	2003		51.4%
	Agree finding it rather difficult or very difficult to inquire about alcohol	Haley	2000		0.41
	Agree that care of patients with high alcohol consumption is more tiring than the care of other patients	Johansson	2002		0.53	0.66
	Agree that doctors believe that alcohol counselling involves family and wider social effects and is therefore too difficult	Kaner	1999		0.52
	Agree that alcohol counselling is too difficult	Koopman	2008		0.86
	Difficult to ask about alcohol consumption if they knew that the patient was having a hard time	Lid	2012
	Agree finding it rather or very difficult to discuss alcohol use with patients	Maheux	1999		40.4%
	Difficulty for GPs to discuss alcohol with patients	McAvoy	2001
	Difficulty of raising the issue of alcohol with patients	Mules	2012
	Difficult to ask about alcohol if it were not related to the reason for the visit	Nygaard	2011
	The screening tool makes it difficult to establish rapport with the patient	Nygaard	2011
	Agree It is easy to ask pregnant clients how much and how often they drink alcohol	Payne	2005		75.5%
	Many GPs reported little difficulty in initially asking patients about drinking	Rapley	2006
	Agree that at-risk drinkers are difficult to diagnose	Ribeiro	2011		0.13
	Often difficult to manage	Roche	1991
	Identification and help with alcohol problems are fraught with difficulty	Rush	1995
	Difficult to approach the patient	Souza	2012
	Agree that doctors believe that alcohol counselling involves family and wider social effects, and is therefore too difficult	Wilson	2011		0.41
Disease model training	None of the physicians was ready to ask about alcohol consumption routinely in every consultation, but only when the reason is connected to alcohol	Aira	2003
Time	No time to talk about alcohol	Aalto	2003a
	Lack of time	Aira	2003
	Lack of time	Arborelius	1995
	Lack of time	Beich	2002
	Time restraints	Brennan	2013
	Sometimes we don’t have that much time to ask about alcohol	Carlfjord	2012
	Lack of time prevented routine follow up of at-risk drinkers	Clifford	2011
	Agree having lack of time	Farmer	2001		0.4
	Agree having lack of time	Ferguson	2003		0.2
	Perceived time constraints	Friedmann	2000		3.3		From 5-point Likert scales of agreement where 1 strongly disagree and 5 strongly agree
	Agree It is difficult to screen because of time constraints	Geirsson	2005		0.67
	Agree persons who misuse alcohol are time consuming to deal with	Gurugama	2003		45.7%
	Reasons for not discussing alcohol despite suspicion of alcohol-related symptoms: agree having lack of time	Holmqvist	2008		63.6%	36.3%
	Agree that the time and resources in primary care are insufficient to care for patients with high alcohol consumption	Johansson	2002		0.78	0.81
	Some nurses expressed a feeling that patients might have high alcohol consumption, but they still avoided asking because they considered alcohol intervention too time-consuming	Johansson	2005
	Asking about alcohol habits is time consuming, especially if the patients have high alcohol consumption and need advice	Johansson	2005a
	Lack of time (sometimes linked to the patient having several other problems that needed attention)	Lid	2015
	Lack of time	May	2006
	There is insufficient time to counsel problem drinkers about reducing alochol consumption	McAvoy	2001
	There is insufficient time to ask about every patient’s alcohol consumption	McAvoy	2001
	Agree that delivering SBI is time-consuming	Mistral	2001		0.69
	Lack of time	Mules	2012
	Lack of time: do not believe that screening all patients is possible	Nygaard	2011
	Lack of time	Rapley	2006
	Did not feel that universal screening was viable	Rapley	2006
	Agree having lack of time	Ribeiro	2011		0.67
	Agree that SBI is too time consuming	Richmond	1998		0.21
	Lack of time	Roche	1991
	Several doctors acknowledged that they did not have the time for a general discussion	Roche	1991
	Time constraints	Rush	1995
	Plenty of time/not enough time to screen for alcohol use for older adults	Sharp	2011		3.67		Items range from 1 (positive) to 7 (negative)
Patients' beliefs about alcohol	Working against patient perceptions that their drinking was socially acceptable, specially if the patient did not currently experience any medical, social or psychological problems	Rapley	2006
Self-esteem when working with at-risk drinkers	Agree feeling task-specific self-esteem	Geirsson	2005		4.49	4.36	Seven graded scale with 7 = strongly agree; 1 = strongly disagree
	Agree feeling task-specific self-esteem	Kaner	1999		0.19
	Agree feeling task-specific self-esteem	Ribeiro	2011		0.62
	Agree feeling task-specific self-esteem	Wilson	2011		53.0%
Therapeutic commitment	Agree feeling therapeutically committed	Anderson	2003		27.1%
	Agree feeling therapeutically committed	Anderson	2004		16.4%
	Agree feeling therapeutically committed	Anderson	2014		45.9%
	Therapeutic commitment	Bendtsen	2015		26.76	27.61	On a scale of 6 to 42 (the higher the score, the more committed the provider feels)
	Therapeutic commitment	Keurhorst	2014		23.4		On a scale of 6 to 42 (the higher the score, the more committed the provider feels)
COM-B component: Motivation; TDF domain: Beliefs about Consequences
Theme	Barrier	First author	Year	GP + Nurse	GP	Nurse	Notes
Alcohol being perceived as having health benefits	Drinking moderately was seen to have also some beneficial effects (moderate use does not kill anybody, on the contrary, it is medically accepted and recommendable)	Aira	2004
	Agree that drinking alcohol moderately is important or very important in promoting the health of the average person	Geirsson	2005		0.88	0.91
	Agree that drinking alcohol moderately was ‘important’ or ‘very important’ in promoting patients’ health	Kaner	1999		0.77
Bad publicity	Agree that dealing with these patients gives the practice a bad name	Mistral	2001		0.07
Effectiveness of SBI	Agree it is worth asking about patients’ alcohol consumption	Aalto	2001	66.0%	70.2%	63.9%
	Agree it is useless to ask about patients’ drinking	Aalto	2003		4.7%
	Doctors did not believe that advising on alcohol consumption is effective	Aira	2004
	Agree GPs don't believe patients will take advice	Anderson	2014		82.9%
	In general the doctors were deeply sceptical about the effect of the intervention on patients’ drinking behaviour	Beich	2002
	Screening was a clinically insensitive way of finding alcohol problems	Beich	2002
	Doctors who find giving advice ineffective raise the alcohol subject seldom or not at all	Casswell	1982		nr
	I agree that people who have had drinking problems can never with safety return to normal drinking	Clement	1986		0.62
	GPs scepticism when it comes to treating patients with alcohol misuse	Fernández	1999		3.71		From 5-point Likert scales of agreement where 1 strongly agree and 5 strongly disagree
	Agree intervention (specialized services) has a positive impact on patients with alcohol problems/dependency	Geirsson	2005		0.74
	Agree treatment is successful in at least 50% of the time on problem drinkers	Geirsson	2005		0.28
	Agree treatment is successful in at least 50% of the time on alcohol-dependent patients	Geirsson	2005		0.19
	Reasons for not discussing alcohol despite suspicion of alcohol-related symptoms: agree it would not have an effect	Holmqvist	2008		10.0%	6.7%
	Agree that the possibility of influencing patients’ alcohol habits is small	Johansson	2002		0.36	0.31
	Agree that working with alcohol-related problems in primary care is worth the cost and work effort	Johansson	2002		0.82	0.82
	Agree that doctors do not believe that patients would take their advice and change their behaviour	Kaner	1999		0.53
	Agree that doctors do not believe that patients would take their advice	Koopman	2008		0.96
	Brief interventions had the potential to make a real difference to public health outcomes	Lacey	2009
	Belief that brief and occasional chats regarding alcohol, presented when relevant, in the long run had an effect	Lid	2012
	Scepticism about the ‘evidence-base’ for screening and intervening with risky drinkers	May	2006
	Agree excessive drinkers are not responsive	Richmond	1998		0.22
	Want unequivocal research results before taking a stand	Roche	1991
	Agree they believe in the effectiveness of regular counselling provided by physicians	Segnan	1992		58.8%
	Agree doctors do not believe that patients would take their advice and change their behaviour	Wilson	2011		0.39
Therapeutic relation with the patient	Some thought that it could damage the patient–doctor/nurse relationship	Aalto	2003a
	Fear of spoiling relationship with patient	Arborelius	1995
	Most doctors found that the screening conflicted with establishing rapport (especially among middle aged and elderly patients), because it set an agenda in advance	Beich	2002
	Agree female patients suffering from an alcohol dependence broke off medical care when asked about the problem	Charrel	2010		13.3%
	Several of the participants indicated that the patient–physician relationship could easily be disrupted by questions about their alcohol consumption	Johansson	2005a
	Nonverbal signals from the patient or a feeling that the relationship with the patient would be disturbed or come to an end if they asked about alcohol consumption were also reasons for not asking about alcohol	Johansson	2005
	Asking about alcohol could damage your relationship with the patient	May	2006
	Fear that raising the topic could damage the doctor–patient relationship	Mules	2012
	Afraid of the patient’s reaction that could lead to breaking the alliance	Nygaard	2011
	Ethical dilemmas: questions about alcohol consumption may have a negative impact on the doctor–patient relationship	Poplas Susic	2010
	Afraid to drive the patient away on the first visit by asking too many questions	Rush	1995
	Patients would not come back	Vandermause	2007
Delivering SBI can make other patients suffer	Agree that other patients suffer as alcohol problems take a lot of time and energy	Johansson	2002		0.48	0.58
	Agree that patients with alcohol problems upset other patients	Mistral	2001		0.4
Demographical characteristics of the patient	Overlooking excessive drinking in older people was attributed to the view that it was too late to be concerned about alcohol damaging their health	Lock	2002
Frustrating task	Patients with alcohol-related problems are frustrating	Clement	1986
	Agree problem drinkers are frustrating	Farmer	2001		0.32
	Frustration about the refractory nature of alcohol-related problems, particularly in alcohol-dependent patients	Kaner	2006
	Agree feeling frustrated when dealing with these patients	Ribeiro	2011		0.68
	Identification and help with alcohol problems are fraught with frustration	Rush	1995
Incentives	Agree delivering SBI would have a negative financial impact	Mistral	2001		0.13
	It is not financially rewarding to counsel because patients who are waiting will go elsewhere	Roche	1991
Time	Many were worried that their workload would increase when starting to do ASBI	Aalto	2003a
	More work if more patients are detected	Arborelius	1995
Patients’ feelings when asked about their drinking	Some doctors’ opinion was that it is not appropriate to ask questions about issues related to patients’ private lives: reluctant to write down alcohol data on patients’ health records, because there might be a chance of stigmatizing the patient	Aira	2003
	Some doctors stated that sometimes they do not record patient’s excessive drinking in medical records even if it is evident because in Finland, patients have free access to their own records, and maybe they would not be pleased to read such comments written about them	Aira	2004
	Agree GPs believe patients would resent being asked about alcohol	Anderson	2014		62.9%
	Agree female patients suffering from an alcohol dependence felt embarrassed when asked about the problem	Charrel	2010		33.7%
	Agree doctors believe that the patient will be upset on being asked about his alcohol consumption	Geirsson	2005		0.31
	Health professionals were anxious about offending patients by repeatedly asking about alcohol	Hutchings	2006
	Agree doctors believe that patients resent being asked about their alcohol consumption	Kaner	1999		0.21
	Worried about alienating the patient	Lid	2012
	Don't ask about alcohol because of fear of alienating the patient	Lid	2015
	Patients would resent being asked about their alcohol consumption	McAvoy	2001
	Documenting an alcohol diagnosis on the patient’s medical record because of possible insurance repercussions and the stigma of an alcohol diagnosis	Miller	2006
	Doctor and patient discomfort (because of taboo nature)	Mules	2012
	‘Taboo’ nature of the subject: stigmas around [alcohol], so people don’t necessarily like talking about it’	Mules	2012
	Difficulty of asking questions about alcohol use due to the stigma and shame	Nygaard	2011
	Fear of being regard as moralist by the patient	Nygaard	2011
	Ethical dilemmas: questions about alcohol consumption could also embarrass a patient	Poplas Susic	2010
	Some patients have difficulties talking about the problem fearing to be discriminated	Souza	2012
	Patients would feel insulted	Vandermause	2007
	Patients would feel alienated	Vandermause	2007
	Afraid of being judgemental	Vandermause	2007
	Societal stigma that goes along with it that makes everybody a little bit uncomfortable	Vandermause	2007
	Agree doctors believe that patients would resent being asked about their alcohol consumption	Wilson	2011		0.17
Patients’ reactions when asked about alcohol	Agree on a potentially negative patient response: reasons for not discussing alcohol despite suspicion of alcohol-related symptoms	Holmqvist	2008	15.7%	14.7%	16.5%
	Agree most patients react negatively to questions about alcohol habits	Johansson	2002		0.11	0.43
	Concern about negative reactions from patients	Lacey	2009
	Negative reactions from patients	Lock	2002
	Patients would be angry or annoyed if asked about their alcohol consumption	McAvoy	2001
	Agree patients can have an aggressive behaviour	Mistral	2001		0.53
	Agree that discussing alcohol use in pregnancy will frighten or anger pregnant women	Payne	2005		6.5%
Patients' receptiveness to alcohol interventions	Agree patients take positive attitudes towards being asked about their alcohol consumption	Aalto	2001	50.9%	51.9%	50.3%
	Patients do not accept being asked about alcohol use	Aira	2004
	Agree patients are not motivated	Ferguson	2003		77.5%
	“Patients don’t want to be asked these questions”	Friedmann	2000		2.7		From 5-point Likert scales of agreement where 1 strongly disagree and 5 strongly agree
	Agree patients might not dare to seek help in primary care if they know they would be asked about their alcohol habits	Johansson	2002		0.18	0.28
	Patients’ unwillingness to participate in SBI for alcohol	Poplas Susic	2010
	Patients expect them to ask alcohol-related questions	Rapley	2006
Reliability of the answers of the patients when asked about alcohol	Patients' intentional underestimation of alcohol consumption	Aalto	2003a
	Patients tend to conceal or underestimate their alcohol use	Aira	2004
	Unreliable responses	Arborelius	1995
	Some patients did not respond honestly to the AUDIT questionnaire	Beich	2002
	Agree patients usually lied about their drinking	Gurugama	2003		57.1%
	Patients were not truthful about their alcohol consumption	Lock	2002
	Doubt that the patient’s answers to our questions are truthful	McAvoy	2001
	Believed that many patients were not honest about their alcohol use	Mules	2012
	Patients underreport their consumption	Nygaard	2011
SBI delivery impedes caring for the patient	Agree that bringing alcohol into the discussion impedes the comprehensive care of the patient	Aalto	2003		0.16
Patients with alcohol problems do not attend their appointments	Difficult to arrange follow up visits as patients would not attend	Mules	2012
Uncomfortable task	Advising people to change their drinking habits was often seen as moralizing	Roche	1991
COM-B component: Motivation; TDF domain: Emotion
Theme	Barrier	First author	Year	GP + Nurse	GP	Nurse	Notes
Doctors and nurses own drinking habits	Guilt about their own consumption	Kaner	2006
	Anxiety about hypocrisy due to engaging in a behaviour that they were trying to reduce in others	Kaner	2006
	Nurses’ drinking behaviour: advising taking into account their own use and enjoyment of alcohol	Lock	2002
Frustrating task	Patients with alcohol-related problems are frustrating	Clement	1986
	Agree problem drinkers are frustrating	Farmer	2001		0.32
	Frustration about the refractory nature of alcohol-related problems, particularly in alcohol-dependent patients	Kaner	2006
	Agree feeling frustrated when dealing with these patients	Ribeiro	2011		0.68
	Identification and help with alcohol problems are fraught with frustration	Rush	1995
Motivation to work with at-risk drinkers	Feeling disheartened or manipulated by some patients with alcohol-related problems	Rapley	2006
Patients’ feelings when asked about their drinking	Health professionals were anxious about offending patients by repeatedly asking about alcohol	Hutchings	2006
	Worried about alienating the patient	Lid	2012
	Don't ask about alcohol because of fear of alienating the patient	Lid	2015
	Doctor and patient discomfort (because of taboo nature)	Mules	2012
	Fear of being regard as moralist by the patient	Nygaard	2011
	Afraid of being judgemental	Vandermause	2007
	Societal stigma that goes along with it that makes everybody a little bit uncomfortable	Vandermause	2007
Satisfaction when working with at-risk drinkers	I agree I am satisfied with the way I work with drinkers	Anderson	1985		0.29
	I agree I get work satisfaction from working with drinkers	Anderson	1985		0.09
	I agree that on the whole I am satisfied with the way I work with drinkers	Clement	1986		22.5%
	I agree that In general it is rewarding to work with drinkers	Clement	1986		0.09
	Agree that patients with alcohol-related problems are less satisfying to work with than other patients	Clement	1986		66.7%
	Agree alcohol-misusing patients are rewarding to treat	Deehan	1997		14.8%
	Agree that alcohol misusers are rewarding to treat	Deehan	1998		0.15
	Agree that alcohol misusers are rewarding to treat	Deehan	1999		8.0%	12.8%
	I agree In general, it is rewarding to work with drinkers	Farmer	2001		0.18
	I agree In general, I like drinkers	Farmer	2001		0.2
	Work satisfaction	Geirsson	2005		3.79	3.83	Seven graded scale with 7 = strongly agree; 1 = strongly disagree
	Agree Persons who misuse alcohol are rewarding to treat	Gurugama	2003		61.9%
	Agree it is rewarding to work with alcohol-related problems	Johansson	2002		0.28	0.39
	Agree feeling role satisfaction	Kaner	1999		0.13
	Agree feeling satisfaction in dealing with alcohol-related problems	Miner	1990		13.2%
	Agree feeling satisfaction	Ribeiro	2011		0.16
	Agree In general, it is rewarding to work with problem drinkers	Rush	1994		20.7%
	Agree In general, I like problem drinkers	Rush	1994		12.9%
	Agree feeling satisfaction	Wilson	2011		0.15
Self-esteem when working with at-risk drinkers	Agree I feel I do not have much to be proud of when working with drinkers	Farmer	2001		38.0%
	Agree I think I do not have much to be proud of when working with problem drinkers	Rush	1994		44.4%
Therapeutic commitment	Agree feeling therapeutically committed	Anderson	2003		27.1%
	Agree feeling therapeutically committed	Anderson	2004		16.4%
	Agree feeling therapeutically committed	Anderson	2014		45.9%
	Therapeutic commitment	Bendtsen	2015		26.76	27.61	On a scale of 6 to 42 (the higher the score, the more committed the provider feels)
	Therapeutic commitment	Keurhorst	2014		23.4		On a scale of 6 to 42 (the higher the score, the more committed the provider feels)
Uncomfortable task	Asking about drinking was considered to be a delicate task	Aalto	2003a
	Drinking alcohol was seen as a more sensitive issue than smoking, overeating or lack of exercise	Aira	2003
	Agree GPs feel awkward asking	Anderson	2014		68.5%
	It feels sort of embarrassing asking about alcohol	Carlfjord	2012
	Agree GPs felt embarrassed to ask female patients about alcohol dependence	Charrel	2010		27.5%
	Agree doctors feel awkward about asking questions about alcohol	Kaner	1999		0.25
	Feeling embarrassment about discovering heavy drinking in patients	Kaner	2006
	Agree doctors feel awkward about asking about alcohol	Koopman	2008		0.62
	Discomfort about raising the subject of alcohol	Lock	2002
	Disconfort asking everyone about alcohol	May	2006
	Doctor and patient discomfort	Mules	2012
	Fear of raising the issue of alcohol with patients	Nygaard	2011
	Alcohol is a sensitive topic	Rush	1995
	Societal stigma that goes along with it that makes everybody a little bit uncomfortable	Vandermause	2007
	Agree feeling somewhat or quite comfortable when discussing alcohol using a single screening question	Vinson	2004		82.7%
	Agree doctors feel awkward about asking questions about alcohol	Wilson	2011		0.22
COM-B component: Motivation; TDF domain: Goals
Theme	Barrier	First author	Year	GP + Nurse	GP	Nurse	Notes
Importance / Priority given to alcohol issues	I often might forget to ask about alcohol	Aira	2003
	In many conditions, such as high blood pressure, diabetes or dyspepsia, physicians had routines for history taking. However, alcohol often was not included in those lists of lifestyle risk factors	Aira	2003
	Agree alcohol is not an important issue in general practice	Anderson	2014		54.4%
	The patient has given priority to other problems	Arborelius	1995
	“My patients rarely have these problems”	Friedmann	2000		1.8		From 5-point Likert scales of agreement where 1 strongly disagree and 5 strongly agree
	Obtaining information about alcohol consumption less often than for other risk factors	Geirsson	2005		2.29	2.20	Four-graded scale with 4 = always; 1 = rarely/never
	Think that there are not many patients with alcohol problems	Hutchings	2006
	It was considered easy to simply forget to ask	Johansson	2005a
	Agree alcohol is not an important issue in general practice	Kaner	1999		0.3
	Excessive drinking patterns were not rated as a high priority	Linke	2005
	Importance of alcohol for GPs to take a preventive approach (ranking on the top 3 of a total 5 risk factors)	McAvoy	2001
	Not a priority	Rapley	2006
	Agree alcohol is not an important issue in general practice	Wilson	2011		0.14
Time	Agree GPs too busy	Anderson	2014		84.6%
	Agree doctors are just too busy dealing with the problems people present with	Kaner	1999		0.72
	Agree GPs too busy	Koopman	2008		0.74
	GPs are too busy just with the presenting complaint	McAvoy	2001
	Working with, or choosing between, multiple presenting problems	Rapley	2006
	Agree GPs too busy	Richmond	1998		0.61
	Agree doctors were ‘just too busy’	Wilson	2011		63.1%
COM-B component: Motivation; TDF domain: Intentions
Theme	Barrier	First author	Year	GP + Nurse	GP	Nurse	Notes
Motivation to work with at-risk drinkers	I agree I am motivated to work with drinkers	Anderson	1985		0.39
	I agree I am interested in the nature of alcohol-related problems and the response that can be made to them	Clement	1986		67.6%
	I agree I want to work with patients who have a drinking problem	Clement	1986		0.29
	I agree I want to work with drinkers	Farmer	2001		0.1
	GPs motivation to work with drinkers	Fernández	1999		3.07		From 5-point Likert scales of agreement where 1 strongly agree and 5 strongly disagree
	Very interested in caring for patients with alcohol problems	Friedmann	2000		3.1		From 5-point Likert scales of agreement where 1 strongly disagree and 5 strongly agree
	Agree GPs are willing to treat alcohol-related problems	Fucito	2003		0.98
	Agree GPs are willing to treat alcohol-related problems in pregnancy	Fucito	2003		0.86
	Motivation	Geirsson	2005		4.41	3.87	Seven graded scale with 7 = strongly agree; 1 = strongly disagree
	Agree feeling motivated	Kaner	1999		0.23
	Interest in dealing with alcohol-related problems	Miner	1990		92.5%
	Agree to be willing to provide more for alcohol misusers	Mistral	2001		0.27
	Not aware of / not interested in either in the mild alcohol problems	Rapley	2006
	Feeling disheartened or manipulated by some patients with alcohol-related problems	Rapley	2006
	Agree feeling motivated	Ribeiro	2011		0.43
	Several doctors acknowledged that they did not have interest for a general discussion	Roche	1991
	Agree I want to work with problem drinkers	Rush	1994		33.6%
	Agree feeling motivated	Wilson	2011		0.42
Therapeutic commitment	Agree feeling therapeutically committed	Anderson	2003		27.1%
	Agree feeling therapeutically committed	Anderson	2004		16.4%
	Agree feeling therapeutically committed	Anderson	2014		45.9%
	Therapeutic commitment	Bendtsen	2015		26.76	27.61	On a scale of 6 to 42 (the higher the score, the more committed the provider feel)
	Therapeutic commitment	Keurhorst	2014		23.4		On a scale of 6 to 42 (the higher the score, the more committed the provider feel)
COM-B component: Motivation; TDF domain: Optimism
Theme	Barrier	First author	Year	GP + Nurse	GP	Nurse	Notes
Beliefs about the ability to deliver SBI and in helping patients to cut down	Agree general practitioners are very pessimistic about what they can do	Casswell	1982		0.13
	I agree that pessimism is the most realistic attitude to take towards drinkers	Farmer	2001		0.28
	Hopelessness	McAvoy	2001
	Positive results are not frequent . . . this can be discouraging for the doctor	McAvoy	2001
COM-B component: Motivation; TDF domain: Reinforcement
Theme	Barrier	First author	Year	GP + Nurse	GP	Nurse	Notes
Incentives	Agree government does not reimburse GPs for prevention	Anderson	2014		0.68
	Agree the government health scheme does not reimburse doctors for time spent on preventive medicine	Kaner	1999		0.51
	Agree that SBI delivery is not reimbursable under government health schemes	Koopman	2008		0.88
	The government health scheme does not reimburse GPs for time spent on preventive medicine	McAvoy	2001
	GPs are reimbursed on a per patient basis, not a time basis	McAvoy	2001
	Patients would not be willing to pay a fee for alcohol counselling	McAvoy	2001
	Agree delivering SBI would have a negative financial impact	Mistral	2001		0.13
	Lack of reimbursement per patient screened	Nygaard	2011
	Lack of funding	Poplas Susic	2010
	Agree that there are no incentives for delivering SBI	Ribeiro	2011		0.47
	Agree with lack of financial remuneration	Richmond	1998		0.06
	It is not financially rewarding to counsel because patients who are waiting will go elsewhere	Roche	1991
	Agree that the GPs contract did not encourage them to work with alcohol problems	Wilson	2011		48.2%
COM-B component: Motivation; TDF domain: Social/Professional Role and Identity
Theme	Barrier	First author	Year	GP + Nurse	GP	Nurse	Notes
Therapeutic relation with the patient	Agree that asking about the patients’ alcohol use should not take place before a good patient–doctor relationship has developed	Aalto	2003		24.1%
Demographical characteristics of the PHC professionals	Doctors, because of their higher status, had no credibility with socioeconomically depressed urban dwellers	Roche	1991
Demographical characteristics of the patient	Overlooking excessive drinking in older people was attributed to the view that it was too late to be concerned about alcohol damaging their health	Lock	2002
Disease model training	None of the physicians was ready to ask about alcohol consumption routinely in every consultation, but only when the reason is connected to alcohol	Aira	2003
	Doctors asked about alcohol consumption only when they suspected heavy consumption, and not with all patients	Aira	2004
	Agree GPs have disease model training	Anderson	2014		69.8%
	Professionals have preferred screening scenarios: when conducting a health assessment; the presenting patient condition was likely to be alcohol-related; and when they perceived the patient was at high risk of alcohol harm	Clifford	2011
	Agree that GPs role with the alcohol misuser is to treat the medical complications only	Deehan	1998		0.04
	Agree that they inquired patients about alcohol use only when they strongly suspected that the patient was consuming excessive amounts	Gurugama	2003		58.1%
	GPs and the nurses reported that they currently more often asked the patients about alcohol use when they believed health status was influenced, than when not influenced, by alcohol consumption	Johansson	2002	nr
	Nurses wanted mainly to engage in patients with harmful alcohol consumption rather than in those with hazardous consumption without alcohol-related signs or symptoms	Johansson	2005
	Agreement that the healthcare service has an important role in identifying high alcohol consumers but situations where healthcare could contribute were limited to either people with perceived alcohol related symptoms seeking care or through health checks	Johansson	2005a
	Agree doctors have a disease model training and they don’t think about prevention	Kaner	1999		0.42
	Agree doctors have a disease model training and they don’t think about prevention	Koopman	2008		0.94
	Only enquired about alcohol when patients presented with symptoms known to be related to alcohol consumption	Linke	2005
	GPs’ own understanding of their work as being primarily treatment or a combination of treatment and prevention	Nygaard	2011
	Agree doctors have a disease model training and they don’t think about prevention	Wilson	2011		0.21
Doctors' and nurses' attitudes towards discussing alcohol with patients	Personnel have positive attitudes towards discussing alcohol with patients	Aalto	2001	75.9%	86.7%	70.5%
	Attitudes towards EIBI were mostly positive	Aalto	2003a
	In some cases, Doctors own attitudes were inappropriate to deliver ASBI	Beich	2002
Doctors and nurses own drinking habits	Agree GPs may have alcohol problems	Anderson	2014		65.1%
	GPs have not reflected on their own use of alcohol	Johansson	2005a
	Agree doctors themselves may have alcohol problems	Kaner	1999		0.41
	Several GPs used their own drinking as a benchmark, beyond which they determined that patients were ‘at-risk’ due to alcohol consumption and requiring intervention	Kaner	2006
	A normal alcohol consumption was judged in comparison with personal experiences with alcohol	Lid	2015
	Nurses’ drinking behaviour: advising taking into account their own use and enjoyment of alcohol	Lock	2002
	Agree that your own drinking behaviour (or lack of) influences your ability to diagnose problem drinking	Nevin	2002		0.12
	GPs own drinking	Poplas Susic	2010
	Agree doctors themselves may have alcohol problems	Wilson	2011		0.28
Doctors' and nurses' permissiveness towards alcohol	Doctors are members of the community, and they have the same attitudes towards alcohol drinking as their patients	Aira	2003
	Agree GPs have liberal attitude to alcohol	Anderson	2014		60.6%
	Agree doctors themselves have a liberal attitude to alcohol	Geirsson	2005		0.21
	Widespread acceptance of heavy drinking	Lock	2002
	Hesitating to diagnose AUD was a part of practitioners’ awareness that alcohol use is common in society	Vandermause	2007
	Practitioners’ social experiences factor into their understanding of issues regarding alcohol dependency and its clinical assessment	Vandermause	2007
	Doctors themselves have a liberal attitude to alcohol	Wilson	2011		0.27
Patients’ feelings when asked about their drinking	Some doctors’ opinion was that it is not appropriate to ask questions about issues related to patients’ private lives: reluctant to write down alcohol data on patients’ health records, because there might be a chance of stigmatizing the patient	Aira	2003
	Some doctors stated that sometimes they do not record patient’s excessive drinking in medical records even if it is evident because in Finland, patients have free access to their own records, and maybe they would not be pleased to read such comments written about them	Aira	2004
	Documenting an alcohol diagnosis on the patient’s medical record because of possible insurance repercussions and the stigma of an alcohol diagnosis	Miller	2006
Professional responsability	Agree that the GP should at some point in patient care ask about the patients’ alcohol use	Aalto	2003		87.5%
	Agree that the GPs are primarily responsible for brief intervention in excessive alcohol drinking	Aalto	2003		51.6%
	Agree that the primary responsibility for undertaking brief intervention belongs to special addiction clinics	Aalto	2003		0.14
	Agree that discussion of alcohol use should take place only if the patient initiates the discussion	Aalto	2003		1.6%
	Several participants considered that other professionals than themselves should be responsible for preventing alcohol problems	Aalto	2003a
	Agree GPs think preventive health not their responsibility	Anderson	2014		67.2%
	Agree that GPs believe that they should assume the responsibility of raising the issue of alcohol-related problems	Casswell	1982		33.3%
	Agree GPs see one of their roles as that of referring alcohol dependent patients on to a specialist agency	Casswell	1982		almost two-thirds
	Agree that general practice is an appropriate setting for the detection of alcohol misuse	Deehan	1997		0.61
	Agree that General practice is an appropriate setting to detect alcohol misusers at an early stage	Deehan	1998		0.87
	Agree that General practice is an appropriate setting to detect alcohol misusers at an early stage	Deehan	1999		66.4%	71.3%
	Agree that general practice is an appropriate place to treat alcohol misuse	Farmer	2001		0.66
	“These problems are not a physician’s responsibility”	Friedmann	2000		1.6		From 5-point Likert scales of agreement where 1 strongly disagree and 5 strongly agree
	Agree that a PHC setting was ideal for detection and for delivering health education	Gurugama	2003		0.81
	Agree that primary care should have the main responsibility for patients with high alcohol consumption with regard to early detection and intervention	Johansson	2002		0.67	0.62
	Nurses considered the health care sector as one important actor among others with responsibility for alcohol prevention	Johansson	2005
	Agreement that the healthcare service has an important role in identifying high alcohol consumers but situations where healthcare could contribute were limited to either people with perceived alcohol related symptoms seeking care or through health checks	Johansson	2005a
	Agree Doctors think that preventive health should be the patient’s responsibility not theirs	Kaner	1999		0.4
	Agree that preventive health is patient’s concern	Koopman	2008		0.64
	Primary care has an important role to play in preventing harm from alcohol	Mules	2012
	I see my responsibility as getting them to see they have a problem	Rapley	2006
	Felt that they should have some role in providing alcohol-related advice	Rapley	2006
	Several doctors acknowledged that they would have a general discussion only for established patients	Roche	1991
	Agreee doctors think that preventive health should be the patients’ responsibility not theirs	Wilson	2011		0.23
Role legitimacy	Agree that detection and treatment of early phase alcohol abusers is appropriate for their work	Aalto	2001	70.7%	80.5%	65.9%
	Agree that asking about the patients’ alcohol use is only allowed when there is a strong suspicion of excessive drinking	Aalto	2003		12.5%
	Asking about alcohol is more justified when a patient has a symptom or finding which can be related to alcohol	Aalto	2003a
	Doctors would not be ready to use laboratory test for easy and objective recognition of excessive alcohol use it for ethical reasons	Aira	2004
	I agree I feel I have a legitimate role to work with drinkers	Anderson	1985		0.91
	Doctors felt that systematic interventions for young drinkers were not a natural part of their job	Beich	2002
	Some doctors did not arrange for a follow-up because they felt that they had been intruding into the private life of their patient	Beich	2002
	GPs endorsed high levels of agreement with the premise that a significant part of their role was to identify and respond to alcohol problems	Brennan	2013		22.6		On a scale of 7 to 28 (the higher the score, the higher the GP agreement)
	Agree GPs feel their role includes both referral and treatment	Casswell	1982		0.58
	I agree I feel I have the right to ask a patient for any information that is relevant to their drinking problem	Clement	1986		88.7%
	I agree I feel that my patients believe I have the right to ask them questions about drinking when necessary	Clement	1986		81.7%
	I agree that I feel that I have the right to ask patients about their drinking when necessary	Farmer	2001		0.94
	I agree that I feel that my patients believe that I have a right to ask about their drinking	Farmer	2001		0.74
	I agree that After detoxification GPs have an active role to play	Farmer	2001		0.86
	GPs considered alcohol a legitimate part of their work	Fernández	1999		nr
	Role legitimacy	Geirsson	2005		6.07	5.35	Seven graded scale with 7 = strongly agree; 1 = strongly disagree
	Agree patients’ alcohol consumption is a private matter	Johansson	2002		0.06	0.03
	Nurses perceived it as inconvenient to ask all patients	Johansson	2005
	The majority of the participants did not find it convenient to ask all patients about their alcohol habits	Johansson	2005a
	Some of the participating GPs expressed a need to establish a relationship with the patient before asking about alcohol	Johansson	2005a
	Agree that early recognition as well as the treatment of heavy drinkers was considered quite appropriate, very or extremely appropriate for their work	Kaariainen	2001	0.75
	Agree feeling role legitimacy	Kaner	1999		0.87
	Agree GPs should be ‘involved’ or ‘definitely involved’ in promoting non-hazardous alcohol consumption	Kaner	1999		0.88
	Agree GPs should be ‘involved’ or ‘definitely involved’ in providing alcohol information	Kaner	1999		0.86
	Agree GPs feel that they should be involved in promoting non-hazardous alcohol consumption	Koopman	2008		1
	Agree GPs feel that they should be involved in providing alcohol information	Koopman	2008		1
	Agree GPs feel that they should be involved in treating alcohol-dependent drinkers	Koopman	2008		0.66
	Brief alcohol intervention is part of the nurses' job	Lock	2002
	Felt asking about alcohol use was ‘intruding into other people’s lives unnecessarily	Mules	2012
	GPs did not feel that they were the right people to start early detection of alcohol problems	Nygaard	2011
	Ethical dilemmas: GPs do not have the right to meddle in the lives of their patients	Poplas Susic	2010
	Prevention of hazardous or harmful alcohol drinking is not considered an integral part of general practice	Poplas Susic	2010
	Felt that they should have some role in providing alcohol-related advice	Rapley	2006
	Some GPs felt that certain ‘new drinking problems’ (for example binge dinking) were beyond the scope of general practice to change	Rapley	2006
	Agree feeling role legitimacy	Ribeiro	2011		0.9
	Agree I think I have the right to ask patients questions about drinking when necessary	Rush	1994		99.2%
	Agree I think that my patients believe I have the right to ask them questions about drinking when necessary	Rush	1994		88.5%
	Family physician had the authority and credibility to ask about drinking	Rush	1995
	Concern about the appropriateness of screening all adult patients	Rush	1995
	Viewed the identification of patients who use alcohol as clearly within their role	Rush	1995
	Agree feeling role legitimacy	Wilson	2011		0.88
Role security	Agree feeling secure in their role	Anderson	2003		83.9%
	Agree feeling secure in their role	Anderson	2004		69.9%
	Agree feeling secure in their role	Anderson	2014		92.1%
	Role security	Bendtsen	2015		21.59	20.29	On a scale of 4 to 28 (the higher the score, the more secure the provider feel)
	Role security	Keurhorst	2014		20.19		On a scale of 4 to 28 (the higher the score, the more secure the provider feel)
Feedback on the results of delivering SBI	Doctors did not receive any feedback from patients that they had advised because they did not ask patients to return for a follow-up visit only to check how they had managed to cut down their alcohol intake	Aira	2004
COM-B component: Opportunity; TDF domain: Environmental Context and Resources
Theme	Barrier	First author	Year	GP + Nurse	GP	Nurse	Notes
Delivering SBI can make other patients suffer	Agree that other patients suffer as alcohol problems take a lot of time and energy	Johansson	2002		0.48	0.58
	Agree that patients with alcohol problems upset other patients	Mistral	2001		0.4
Familiarity with the patient	Under or over-familiarity with patients	Rapley	2006
Incentives for patients	Agree insurance does not reimburse patients for alcohol counselling	Anderson	2014		39.5%
	Agree private health insurance does not reimburse patients for alcohol counselling by doctors in general practice	Kaner	1999		0.31
	Agree it is not reimbursable from medical aids	Koopman	2008		0.9
	Need for patients to take time off work to get treatment	Linke	2005
	Private health insurance does not reimburse patients for alcohol counselling by general practitioners	McAvoy	2001
	Agree they do not use available techniques considered effective because the National Health System does not reimburse patients for such treatment	Segnan	1992		0.47
	Agree that costs and travel/transportation issues are a barrier	Slaunwhite	2015		28.4%
Organisation for preventive counselling	Agree general practices are not organised to do preventive counselling	Anderson	2014		76.7%
	Insufficient opportunity for practice	Brennan	2013		nr
	The majority of the participants agreed that they did not have proper routines for identifying patients with high alcohol consumption	Johansson	2005a
	Agree general practices are not organized to do preventive counselling	Kaner	1999		0.4
	Agree general practice not organized for preventive medicine	Koopman	2008		0.86
	Receptionists don’t know what a unit of alcohol is	Lock	2002
	Lack of implementation strategies	Poplas Susic	2010
	The health care system touts health promotion but is not budging in terms of letting us do it	Rush	1995
	Lack of a systematic strategy for patient identification and management	Rush	1995
Resources	Agree additional resources are needed for undertaking brief intervention	Aalto	2003		39.7%
	Physicians do not have many tools for handling alcohol problems	Aira	2003
	I have a leaflet for quitting smoking but for alcohol I have nothing	Aira	2004
	Agree GPs lack suitable screening device	Anderson	2014		69.1%
	Agree GPs lack suitable counselling materials	Anderson	2014		76.9%
	Resources did not optimally target the ‘weekend boozer’	Clifford	2011
	Lack of resources prevented routine follow up of at-risk drinkers	Clifford	2011
	Agree there is a lack of community resources	Ferguson	2003		0.2
	Agree there are adequate resources for treatment of early problem drinking	Geirsson	2005		0.06
	Agree there are adequate resources for treatment of alcohol dependent persons	Geirsson	2005		0.04
	Agree that doctors do not have suitable screening devices to identify problem drinkers who have no obvious symptoms of excess consumption	Geirsson	2005		0.56
	Agree doctors do not have suitable counselling materials available	Geirsson	2005		0.63
	Only two of the 10 urban practices had educational materials on alcohol	Harris	2005
	Insufficient screening tools	Johansson	2005a
	Agree doctors do not have suitable screening devices to identify alcohol problems	Kaner	1999		0.41
	Agree doctors do not have suitable counselling materials available	Kaner	1999		0.51
	Agree to have inadequate material for screening	Koopman	2008		0.98
	Agree to have inadequate material for counselling	Koopman	2008		0.98
	Lack of specific guidelines	Poplas Susic	2010
	Lack of tangible materials for patient identification and management	Rush	1995
	Agree doctors do not have a suitable screening device to identify problem drinkers who have no obvious symptoms of excess consumption	Wilson	2011		0.28
	Agree doctors do not have suitable counselling materials available	Wilson	2011		0.46
Support	Scored low on the perception that they were working in a supportive environment	Anderson	2003		72.9%
	Agree government health policies in general do not support prevention	Anderson	2014		74.5%
	Agree having problems in using existing referral facilities	Casswell	1982		0.56
	Agree there is the need for a partnership between primary care and centers specializing in the management of alcohol dependence	Charrel	2010		75.9%
	I agree that If I felt the need I could easily find someone who would be able to help me formulate the best approach to a drinker	Clement	1986		67.1%
	Agree that I feel that there is adequate specialist support available to me when working with alcohol misusers	Deehan	1998		0.35
	Agree that distance to treatment program is an issue	Ferguson	2003		22.5%
	Long wait for substance abuse treatment appointments	Friedmann	2000		2.6		From 5-point Likert scales of agreement where 1 strongly disagree and 5 strongly agree
	Agree that uncertainty where to refer the patient is a reason for not discussing alcohol despite suspicion of alcohol-related symptoms	Holmqvist	2008		6.1%	6.2%
	Lack of support	Hutchings	2006
	Agree that their employers find it important or very important to treat heavy drinkers	Kaariainen	2001	52.3%
	Agree that government health policies in general do not support doctors who want to practise preventive medicine	Kaner	1999		0.56
	Lack of public responsibility (government) in selling and advertising alcohol	Kolsek	2008
	Agree that government health policies are unsupportive	Koopman	2008		0.98
	Alcohol services were regarded as inconveniently located	Linke	2005
	Alcohol services were regarded as involving long waiting times before treatment could commence	Linke	2005
	Government health policies in general do not support GPs who want to practise preventive medicine	McAvoy	2001
	There is little support for GPs from specialist drug and alcohol services	McAvoy	2001
	Lack of support	Moretti-Pires	2011
	Agree they were aware of the alcohol services available in the community	Owens	2000			0.44
	Availability support services was often perceived as inadequate	Rapley	2006
	Felt that support services tended to focus on drugs	Rapley	2006
	Agree If I felt the need, I could easily find someone who would be able to help me formulate the best approach to a problem drinker	Rush	1994		47.8%
	Conflicting message that it was acceptable, if not beneficial to one's health, to drink alcohol	Rush	1995
	Agree to having limited services to refer to	Slaunwhite	2015		35.8%
	Agree to having service suitability concerns	Slaunwhite	2015		0.1
	Agree that wait-lists when refering patients creates implementation difficulties	Slaunwhite	2015		29.9%
	Agree there is a lack of multidisciplinary support	Van Zyl	2013		75.3%
	Agree there is a lack of inpatient facilities	Van Zyl	2013		68.8%
	Agree there is a lack of visible referral structures	Van Zyl	2013		67.5%
Time	No time to talk about alcohol	Aalto	2003a
	Lack of time	Aira	2003
	Agree GPs too busy	Anderson	2014		84.6%
	Lack of time	Arborelius	1995
	Lack of time	Beich	2002
	Time restraints	Brennan	2013
	Sometimes we don’t have that much time to ask about alcohol	Carlfjord	2012
	Lack of time prevented routine follow up of at-risk drinkers	Clifford	2011
	Agree alcohol-misusing patients takes up more surgery time than other patients	Deehan	1997		70.4%
	Agree that an alcohol misuser takes up more surgery time than other patients	Deehan	1998		0.77
	Agree that an alcohol misuser takes up more surgery time than other patients	Deehan	1999		87.5%	41.8%
	Agree having lack of time	Farmer	2001		0.4
	Agree having lack of time	Ferguson	2003		0.2
	Perceived time constraints	Friedmann	2000		3.4		From 5-point Likert scales of agreement where 1 strongly disagree and 5 strongly agree
	Agree It is difficult to screen because of time constraints	Geirsson	2005		0.67
	Agree persons who misuse alcohol are time consuming to deal with	Gurugama	2003		45.7%
	Reasons for not discussing alcohol despite suspicion of alcohol-related symptoms: agree having lack of time	Holmqvist	2008		63.6%	36.3%
	Most of the nurses felt ‘overloaded’ with new work	Hutchings	2006
	Agree that the time and resources in primary care are insufficient to care for patients with high alcohol consumption	Johansson	2002		0.78	0.81
	Some nurses expressed a feeling that patients might have high alcohol consumption, but they still avoided asking because they considered alcohol intervention too time-consuming	Johansson	2005
	Asking about alcohol habits is time consuming, especially if the patients have high alcohol consumption and need advice	Johansson	2005a
	Agree doctors are just too busy dealing with the problems people present with	Kaner	1999		0.72
	Agree GPs too busy	Koopman	2008		0.74
	Lack of time (sometimes linked to the patient having several other problems that needed attention)	Lid	2015
	Lack of time	May	2006
	GPs are too busy just with the presenting complaint	McAvoy	2001
	There is insufficient time to counsel problem drinkers about reducing alochol consumption	McAvoy	2001
	There is insufficient time to ask about every patient’s alcohol consumption	McAvoy	2001
	Several nurses felt that ASBI slowed down the flow in the office	Miller	2006
	Agree that delivering SBI is time-consuming	Mistral	2001		0.69
	Lack of time	Mules	2012
	Screening questions ‘too rigid’ for the flow of consultation	Mules	2012
	Lack of time: do not believe that screening all patients is possible	Nygaard	2011
	Overload of GPs (insufficient time)	Poplas Susic	2010
	Lack of time	Rapley	2006
	Agree having lack of time	Ribeiro	2011		0.67
	Agree GPs too busy	Richmond	1998		0.61
	Agree that SBI is too time consuming	Richmond	1998		0.21
	Lack of time	Roche	1991
	Several doctors acknowledged that they did not have the time for a general discussion	Roche	1991
	Time constraints	Rush	1995
	Plenty of time/not enough time to screen for alcohol use for older adults	Sharp	2011		3.67		Items range from 1 (positive) to 7 (negative)
	Estimating duration of the alcohol-related discussion <1min using a single screening question	Vinson	2004		85.3%
	Estimating duration of the alcohol-related discussion <1min using the CAGE	Vinson	2004		86.3%
	Agree doctors were ‘just too busy’	Wilson	2011		63.1%
Patients' beliefs about alcohol	Agree patients do not necessarily know they are drinking excessively	Aalto	2003		87.5%
	Uncertainty among patients about what is too much	Aalto	2003a
	Patients lack of knowledge about sensible drinking limits: patients were obtaining information from misleading media sources	Lock	2002
	Patients don’t know what a unit of alcohol is	Lock	2002
	Media says that red wine is good for you, so, patients drink bottles of the stuff because it’s good for your heart	Lock	2002
	Patients believe that alcohol relievs stress	Lock	2002
	Social and coping functions that drinking appeared to have for patients	Lock	2002
	Alcohol acceptance in some social frameworks	Rapley	2006
Patients with alcohol problems do not attend their appointments	Patients’ lack of interest in the follow up consultations	Beich	2002
	Agree that patients fail to keep appointments	Mistral	2001		0.73
	Difficult to arrange follow up visits as patients would not attend	Mules	2012
	Feel that an unpopular intervention might discourage further visits	Rapley	2006
Patients’ feelings when asked about their drinking	Agree GPs believe patients would resent being asked about alcohol	Anderson	2014		62.9%
	Agree female patients suffering from an alcohol dependence felt embarrassed when asked about the problem	Charrel	2010		33.7%
	Agree doctors believe that the patient will be upset on being asked about his alcohol consumption	Geirsson	2005		0.31
	Health professionals were anxious about offending patients by repeatedly asking about alcohol	Hutchings	2006
	Agree doctors believe that patients resent being asked about their alcohol consumption	Kaner	1999		0.21
	Patients would resent being asked about their alcohol consumption	McAvoy	2001
	Doctor and patient discomfort (because of taboo nature)	Mules	2012
	‘Taboo’ nature of the subject: stigmas around [alcohol], so people don’t necessarily like talking about it’	Mules	2012
	Ethical dilemmas: questions about alcohol consumption could also embarrass a patient	Poplas Susic	2010
	Patients would feel insulted	Vandermause	2007
	Societal stigma that goes along with it that makes everybody a little bit uncomfortable	Vandermause	2007
	Agree doctors believe that patients would resent being asked about their alcohol consumption	Wilson	2011		0.17
Patients' receptiveness to alcohol interventions	Many heavy drinkers declined screening or gave poor excuses for not being able to participate	Beich	2002
	Patients were not receptive to discussion about alcohol	Rapley	2006
	Patients openness to screening: Clinician perceives patients to be very candid or fairly open using a single screening question	Vinson	2004		88.7%
	Patients openness to screening: Clinician perceives patients to be very candid or fairly open using the CAGE	Vinson	2004		89.7%
Patients' denial of the problem and resistance to accepting treatment	Physicians mentioned patients’ denial of alcohol problems as an obstacle	Aira	2003
	Patients often are reluctant to go to specialist clinics for alcohol problems, even when they are given a referral	Aira	2003
	Patient resistance	Brennan	2013		nr
	Agree that female patients suffering from an alcohol dependence minimized the problem when asked about it	Charrel	2010		27.7%
	Agree that female patients suffering from an alcohol dependence were in denial when asked about the problem	Charrel	2010		0.63
	Agree that female patients suffering from an alcohol dependence refused to receive medical care	Charrel	2010		0.26
	Nurses felt that patients suspected to have alcohol dependence were resistant to specialist treatment	Clifford	2011
	Agree patient denial is an important barrier	Ferguson	2003		87.5%
	Patients refuse to accept the diagnosis	Friedmann	2000		3.3		From 5-point Likert scales of agreement where 1 strongly disagree and 5 strongly agree
	Agree patients do not want any help	Johansson	2002		0.48	0.53
	Denial was common among patients	Lid	2012
	Patient not accepting that their drinking was a health issue	Mules	2012
	Agree patients are willing to attend treatment	Slaunwhite	2015		4.5%
	Some patients have difficulties admiting they abuse alcohol	Souza	2012
COM-B component: Opportunity; TDF domain: Social Influences
Theme	Barrier	First author	Year	GP + Nurse	GP	Nurse	Notes
Doctors' and nurses' permissiveness towards alcohol	Doctors are members of the community, and they have the same attitudes towards alcohol drinking as their patients	Aira	2003
	Agree GPs have liberal attitude to alcohol	Anderson	2014		60.6%
	Agree doctors themselves have a liberal attitude to alcohol	Geirsson	2005		0.21
	Widespread acceptance of heavy drinking	Lock	2002
	Hesitating to diagnose AUD was a part of practitioners’ awareness that alcohol use is common in society	Vandermause	2007
	Practitioners’ social experiences factor into their understanding of issues regarding alcohol dependency and its clinical assessment	Vandermause	2007
	Doctors themselves have a liberal attitude to alcohol	Wilson	2011		0.27
Support	Lack of public education and mass media campaigns	Kolsek	2008
	Alcohol is not seen as a public health issue by the media	Nygaard	2011
	Absence of societal support (lack of a national policy on alcohol)	Poplas Susic	2010
Patients seeking help	Alcohol has always been taken out of sight and you cannot confess your drinking	Aira	2003
	Patients rarely initiated a discussion about their alcohol use	Aira	2004
	Agree female patients suffering from an alcohol-related problem do not often directly ask GPs for medical care	Charrel	2010		80.6%
	Patients do not see primary care as a place to be treated	Souza	2012
Patients’ feelings when asked about their drinking	Agree GPs believe patients would resent being asked about alcohol	Anderson	2014		62.9%
	Agree female patients suffering from an alcohol dependence felt embarrassed when asked about the problem	Charrel	2010		33.7%
	Agree doctors believe that the patient will be upset on being asked about his alcohol consumption	Geirsson	2005		0.31
	Health professionals were anxious about offending patients by repeatedly asking about alcohol	Hutchings	2006
	Agree doctors believe that patients resent being asked about their alcohol consumption	Kaner	1999		0.21
	Patients run the risk of being seen attending the alcohol service	Linke	2005
	Patients would resent being asked about their alcohol consumption	McAvoy	2001
	Documenting an alcohol diagnosis on the patient’s medical record because of possible insurance repercussions and the stigma of an alcohol diagnosis	Miller	2006
	Doctor and patient discomfort (because of taboo nature)	Mules	2012
	‘Taboo’ nature of the subject: stigmas around [alcohol], so people don’t necessarily like talking about it’	Mules	2012
	Difficulty of asking questions about alcohol use due to the stigma and shame	Nygaard	2011
	Ethical dilemmas: questions about alcohol consumption could also embarrass a patient	Poplas Susic	2010
	Some patients have difficulties talking about the problem fearing to be discriminated	Souza	2012
	Patients would feel insulted	Vandermause	2007
	Patients would feel alienated	Vandermause	2007
	Societal stigma that goes along with it that makes everybody a little bit uncomfortable	Vandermause	2007
	Agree doctors believe that patients would resent being asked about their alcohol consumption	Wilson	2011		0.17
Patients’ reactions when asked about alcohol	Almost all the doctors experienced negative reactions from some patients	Beich	2002
	Agree on a potentially negative patient response: reasons for not discussing alcohol despite suspicion of alcohol-related symptoms	Holmqvist	2008	15.7%	14.7%	16.5%
	Agree most patients react negatively to questions about alcohol habits	Johansson	2002		0.11	0.43
	Concern about negative reactions from patients	Lacey	2009
	Had experienced patients getting angry	Lid	2012
	Negative reactions from patients	Lock	2002
	Patients would be angry or annoyed if asked about their alcohol consumption	McAvoy	2001
	Agree patients can have na aggressive behaviour	Mistral	2001		0.53
	Agree that discussing alcohol use in pregnancy will frighten or anger pregnant women	Payne	2005		6.5%
	Sometimes patients react badly but these are the exception rather than the rule	Rapley	2006
Patients' receptiveness to alcohol interventions	Many heavy drinkers declined screening or gave poor excuses for not being able to participate	Beich	2002
	Patients were not receptive to discussion about alcohol	Rapley	2006
	Patients openness to screening: Clinician perceives patients to be very candid or fairly open using a single screening question	Vinson	2004		88.7%
	Patients openness to screening: Clinician perceives patients to be very candid or fairly open using the CAGE	Vinson	2004		89.7%
Presence of third parties in the consultation	Presence of third parties, commonly family members, made it inappropriate to raise the issue	Mules	2012
Role legitimacy	In some contexts use of alcohol is taboo	Nygaard	2011
	Providers think alcohol is taboo	Vandermause	2007
