# Supplementary material for: Factors influencing the implementation of screening and brief interventions for alcohol use in primary care practices: a systematic review using the COM-B system and Theoretical Domains Framework
Source: Implement Sci. 2021 Jan 7;16:6. doi: 10.1186/s13012-020-01073-0 (PMC7791720; doi:10.1186/s13012-020-01073-0)
Supplement: Supplementary file 6 — Additional file 6. Facilitators linked to the identified themes of barriers. This file details the facilitators extracted after full-text analysis. [file 13012_2020_1073_MOESM6_ESM.xlsx]

## Sheet: Facilitadores para publicação
Facilitators linked to the identified themes of barriers.
Theme	Facilitator	First author	Year	GP + Nurse	GP	Nurse	Notes
Importance/Priority given to alcohol issues	GPs felt that by creating a specific billing code for this area, the healthcare system would send a signal that early detection of alcohol problems was a priority, which might motivate GPs to use the forms and conduct more screenings	Nygaard	2011
Alcohol-related knowledge	Following expertise-enhancement training would increase knowledge	Abidi	2016
	An educational intervention through E-learning would increase knowledge	Abidi	2016
	Learning through examples and insights into favorable results of ASBI would increase knowledge	Abidi	2016
	Knowledge about how to work with problematic alcohol users is needed to increase motivation to discuss alcohol use with patients	Abidi	2016
	More insight into how symptoms are associated with problematic alcohol use is needed to increase motivation to discuss alcohol use with patients	Abidi	2016
	Distinguishing problematic alcohol users from dependent drinkers is needed to increase motivation to discuss alcohol use with patients	Abidi	2016
	Enhancement of knowledge about the referral options is needed to utilize low-threshold referral options in general practice	Abidi	2016
	Increasing knowledge and skills is needed to make the subject "alcohol use" easier to discuss in general practice	Abidi	2016
	Factual knowledge on alcohol abuse, dependency and social problems associated with and indicative of alcohol abuse	Casswell	1982
	Improved knowledge about counselling techniques for use when alcohol-related symptoms are evident	Holmqvist	2008		0.77	0.89
	Improved knowledge about simple pen-and-paper screening instruments	Holmqvist	2008		0.72	80 to 90%
	More knowledge about laboratory markers	Holmqvist	2008		30 to 40%
	More knowledge about how alcohol influences health	Holmqvist	2008		40 to 50%	80 to 90%
	Further education to identify heavy drinking was considered necessary	Johansson	2002	96.7%
	GPs who reported higher levels of alcohol-related CME were more prepared to counsel patients about reducing alcohol consumption	Kaner	2001
	GPs who reported higher levels of alcohol-related CME were more likely to report regularly obtaining information about alcohol consumption	Kaner	2001
	Significant association between the number of patients managed per year for alcohol problems and experience of alcohol-related CME	Kaner	2001
	GPs who reported higher levels of alcohol-related CME were more confident about being able to help alleviate drinking problems	Kaner	2001
	Knowledge of interventions was associated with a greater likelihood of using interventions	Nygaard	2010		1.43		Odds ratio
Beliefs about the ability to deliver SBI and in helping patients to cut down	The method (patient-centered) reduced feelings of frustration and powerlessness	Arborelius	1995
	Doctors felt that were they to improve their counselling skills they might become more effective as health counsellors	Beich	2002
	In general, given adequate information and training, how effective do you feel GPs/nurses could be in helping patients change	Geirsson	2005
	Feedback on successful cases (It would be nice to have a sense if you achieved a target in how many people stopping drinking and you were able to add something to improve your services and the practice)	Hutchings	2006		0.58
	Felt that they could be: ‘effective’ or ‘very effective’ given adequate information and training	Kaner	1999		0.78
	Agree feeling effective when helping patients to reduce alcohol consumption (given adequate training and support)	Koopman	2008
Effectiveness of SBI	More information about brief intervention studies	Aalto	2001	63.4%
	More insight into the effectiveness of ASBI is needed to increase motivation to discuss alcohol use with patients	Abidi	2016
	More insight into the health profits of ASBI for patients are needed to effectively implement ASBI in routine practice	Abidi	2016
	Sharing of positive experiences is needed to utilize low-threshold referral options in general practice	Abidi	2016
	Early intervention proof of success would encourage me	Anderson	2014		87.1%
	Believing that a brief intervention could be useful for patients who were not aware of how much they were drinking or what the recommended levels were	Hutchings	2006
	Some GPs reported that they valued evidence of intervention effectiveness above payment for clinical activity	Hutchings	2006
	Feedback on successful cases (It would be nice to have a sense if you achieved a target in how many people stopping drinking and you were able to add something to improve your services and the practice)	Hutchings	2006
	Early intervention for alcohol was proven to be successful	Kaner	1999		0.8
	Benefits of opportunistic interventions were identified as valuable	Lacey	2009
	Reassurance that addressing alcohol is worthwhile	Lid	2015
	GPs would spend more time on early intervention for alcohol if early intervention for hazardous alcohol consumption was proven to be effective	McAvoy	2001
	Feedback on performance	Rush	1995
	Early intervention for alcohol was proven to be successful	Wilson	2011		81.2%
Therapeutic relation with the patient	Most doctors considered their relationships with their patients robust enough for them to give systematic advice on sensible drinking	Beich	2002
	Some participants expressed the opinion that if questions are presented in a proper context, for example, in connection with other lifestyle questions, they did not consider the patient–physician relationship to be influenced by questions about alcohol	Johansson	2005a
	Importance of building good working relationships with clients and patients was raised by all participants in relation to feeling able to raise the subject of alcohol intake	Lacey	2009
	Good communication in the patient–doctor relation	Nygaard	2011
Difficult task	More awareness about attitudes regarding discussing alcohol use with patients is needed to make the subject "alcohol use" easier to discuss in general practice	Abidi	2016
	Exchanging positive experiences with colleagues about discussing alcohol use with patients is needed to make the subject "alcohol use" easier to discuss in general practice	Abidi	2016
	Discussing alcohol on the basis of various physical, social, or psychological signs of risky drinking is needed to make the subject "alcohol use" easier to discuss in general practice	Abidi	2016
	If there was an abnormal laboratory finding, it formed a useful basis for inquiring about a patient’s level of alcohol consumption	Aira	2003
	Found the AUDIT-C drink risk score useful for initiating patient feedback and discussions about drinking	Clifford	2011
	Opening discussion on patients’ drinking was often easier when their intake was threatening physical health	Farmer	2001
	Knowning patients over several years makes it easier to address alcohol	Hutchings	2006
	Raised blood pressure was a useful trigger for discussion of alcohol	Hutchings	2006
	Being a GP with multiple consultations with the same patient was seen as a facilitator because GPs could always ask or come back to alcohol on a next appointment	Lid	2015
	If the relationship with the patient was good, then they could be more straightforward (asking about alcohol)	Lid	2012
	Easier to ask about alcohol without any obvious reason when it was an integral part of questions about health and lifestyle	Lid	2012
	Pragmatic case finding as a useful method for detecting excessive alcohol consumption	Lid	2015
	Including alcohol in discussions about hypertension or other changes in biological parameters	Lid	2012
	Family members prompting the doctor to confront the patient with their concern	Lid	2012
	Easier if a questionnaire was incorporated into a medical records computer programme	Mules	2012
	Using the screening window (on the computer) as an excuse for asking	Mules	2012
	Modifying screening questions that are too rigid	Mules	2012
	General health checks would be suitable situations to bring up questions about alcohol	Nygaard	2011
	Having an evaluation tool integrated in the health record keeping systems	Nygaard	2011
	Early identification of patients when GPs suspect an alcohol problem	Nygaard	2011
	Embedding alcohol in a list of questions about other lifestyle behaviour or generalising it	Rapley	2006
	Combine it with asking about smoking	Rapley	2006
	GPs legitimised the need to discuss alcohol by referring to test results or casualty reports or the needs of the computer, for instance in prompts about updating notes	Rapley	2006
	Annual health exams are the one place where physicians are given permission to ask about alcohol	Rush	1995
Familiarity with patients	Knowning patients over several years makes it easier to address alcohol	Hutchings	2006
Feedback on the results of delivering SBI	Feedback on successful cases (It would be nice to have a sense if you achieved a target in how many people stopping drinking and you were able to add something to improve your services and the practice)	Hutchings	2006
	Feedback on performance	Rush	1995
Frustrating task	The method (patient-centered) reduced feelings of frustration and powerlessness	Arborelius	1995
Incentives	Extra pay	Aalto	2001	23.9%
	Financial reimbursements from health insurance companies	Abidi	2016
	More financial contributions to projects in general practice about problematic alcohol use	Abidi	2016
	Reimbursement of extra time per patient	Abidi	2016
	Financial reimbursements from health insurance companies for better cooperation with addiction care centers	Abidi	2016
	Financial aid for low-threshold referral possibilities	Abidi	2016
	Agree they would be incentivized if training programs for early intervention for alcohol are available	Geirsson	2005		0.72
	Agree they would be incentivized if they would have better practical skills in suitable interview technique	Geirsson	2005		0.52
	Agree they would be incentivized if special reimbursement were given	Geirsson	2005		0.24
	Improving salary and working conditions	Kaner	1999		0.6
	Training in early intervention for alcohol was recognized for continuing medical education	Kaner	1999		0.52
	Providing early intervention for alcohol was recognized for quality assurance credits	Kaner	1999		0.35
	Patients willing to pay a fee for alcohol counselling	Kaner	1999		0.24
	Extra payment	Kersnik	2009
	Financial reimbursement for training in early intervention for hazardous alcohol consumption programmes	McAvoy	2001
	GPs would spend more time on early intervention for alcohol if training in early intervention for hazardous alcohol consumption was recognized for continuing medical education credits	McAvoy	2001
	GPs would spend more time on early intervention for alcohol if providing early intervention for hazardous alcohol consumption was recognized for quality assurance credits	McAvoy	2001
	GPs would spend more time on early intervention for alcohol if health scheme reimbursements were available	McAvoy	2001
	More screening if higher reimbursement was weakly positively correlated with the use of screening instruments	Nygaard	2010		0.097		Linear regression Beta coefficient
	Incentivisation (If you want doctors to do it, make it a quality indicator. Attach some money to it)	Rapley	2006
	Providing early intervention for alcohol was included in the Quality and Outcomes Framework	Wilson	2011		63.0%
	Improving salary and working conditions	Wilson	2011		39.0%
Organisation for preventive counselling	Adding a question about alcohol to a frequently used questionnaire	Abidi	2016
	Using a short and simple screening instrument such as the AUDIT-C	Abidi	2016
	Implementing a short questionnaire in the registration system	Abidi	2016
	Composing a cooperation protocol with task descriptions	Abidi	2016
	Supportive materials such as Web sites	Abidi	2016
	A screening method where patients are asked about alcohol use when they present specific symptoms, such as high blood pressure or gastrointestinal symptoms which might be related to problem drinking	Abidi	2016
	A screening method in which patient groups such as diabetics or obstructive pulmonary disease patients are all screened during periodic checkups	Abidi	2016
	Offering an easily accessible consult where patients can go without appointment for advice and treatment	Abidi	2016
	Health nurses were not used as aids in counselling a healthy lifestyle in the way that they were used in diabetes or hypertension	Aira	2003
	Fortunate to have the nurse already sent out a questionnaire that covers alcohol	Carlfjord	2012
	Agree with improved professional team work regarding patients with risk consumption	Holmqvist	2008		0.73	0.87
	Receptionists giving patients screening tools	Hutchings	2006
	Agree that the community nurse is an important resource in the intervention for alcohol problems	Johansson	2002		0.63	0.75
	Receptionists delivering AUDIT	Kaner	2003
	To divide the medical documentation into preventive and curative sections. The preventive section would include the patients’ risk factors and a fixed plan for addressing these	Kersnik	2009
	Having a nurse screening	May	2006
	Involving staff other than nurses	Miller	2006
	Using standardised questionnaires, ideally administered by nurses prior to the consultation	Mules	2012
	Screening in the waiting room	Nygaard	2011
Resources	I wish that we would have tools to do it	Aalto	2003a
	Some kind of guidelines are absolutely welcomed	Aalto	2003a
	Displaying posters and information in the waiting room about responsible alcohol use	Abidi	2016
	Supportive materials such as practical tools (e.g., screening instruments or protocols)	Abidi	2016
	Online screening tools	Abidi	2016
	Practical tools for patients	Abidi	2016
	Doctors stated that it would be useful to have a laboratory test for easy and objective recognition of excessive alcohol use	Aira	2004
	Agree that quick and easy questionnaires would encourage me	Anderson	2014		87.9%
	Agree that quick and easy counselling materials would encourage me	Anderson	2014		90.2%
	Specific treatment guidelines	Casswell	1982		0.58
	More information on referral resources available	Casswell	1982		just over half
	Agree they would be incentivized if quick and easy screening questionnaires were available	Geirsson	2005		0.74
	Agree they would be incentivized if quick and easy counselling materials were available	Geirsson	2005		0.65
	Agree that greater supply of information materials is needed	Holmqvist	2008		0.5	70 to 80%
	Agree they would be incentivized if quick and easy counselling materials were available	Kaner	1999		0.6
	Agree they would be incentivized if quick and easy screening questionnaires were available	Kaner	1999		0.51
	GPs perceived the web-based programme as offering potentially important advantages, as it provided greater flexibility and privacy, and its use could be kept separate from the patients’ records	Linke	2005
	GPs would spend more time on early intervention for alcohol if quick and easy diagnostic questionnaires were available	McAvoy	2001
	An ‘objective’ measurement for ‘healthy alcohol consumption’ would be helpful	Nygaard	2011
	Agree they would be incentivized if quick and easy counselling materials were available	Wilson	2011		76.0%
	Agree they would be incentivized if quick and easy screening questionnaires were available	Wilson	2011		70.0%
Support	Better engagement of management	Aalto	2001	13.2%
	Someone to talk about it	Aalto	2003a
	Participants wished to have support in implementing SBI in their everyday work	Aalto	2003a
	An app with information about SBI	Abidi	2016
	Involving an addiction consultant in general practice	Abidi	2016
	More publicity and attention in the media and in the general practice setting	Abidi	2016
	Standardizing discussing alcohol through clearer guidelines	Abidi	2016
	Protocols and norms is needed to discuss alcohol use with patients	Abidi	2016
	Clear instructions for treatment	Abidi	2016
	More accessible referral options and consultations with experts for support and cooperation	Abidi	2016
	More publicity about the possibilities of ASBI by means of E-health	Abidi	2016
	Implementing a practice nurse specialized in addiction problems	Abidi	2016
	Providing general information and publicity about the implementation of addiction consultants in general practice	Abidi	2016
	Actively creating and strengthening connections with addiction care centers	Abidi	2016
	Having fixed contact persons is needed to utilize low-threshold referral options in general practice	Abidi	2016
	Faster communication and accessibility to addiction care settings	Abidi	2016
	Telephone and online consultations with addiction care settings	Abidi	2016
	Composing a cooperation protocol with task descriptions	Abidi	2016
	Deploying an addiction prevention expert	Abidi	2016
	Faster feedback from addiction care centers about patient information	Abidi	2016
	Shortening of waiting lists in addiction care centers	Abidi	2016
	Health education campaigns would encourage me	Anderson	2014		91.1%
	Support service availability would encourage me	Anderson	2014		91.2%
	I agree that access to a Community Alcohol Team would make me more willing to manage alcohol-misusing patients	Deehan	1997		59.0%
	I agree that support from local services would make me more willing to work with alcohol-misusing patients	Deehan	1997		57.0%
	I agree that greater access to a Community Alcohol Team would make me more willing to provide care for alcohol-misusing patients	Deehan	1999		52.7%	57.2%
	I agree that more support from local services would make me more willing to provide care for alcohol-misusing patients	Deehan	1999		61.6%	48.2%
	I would play a more active role in the treatment of problem drinkers if there was more back-up available	Farmer	2001		0.68
	Agree they would be incentivized if support services are readily available to refer patients to	Geirsson	2005		0.81
	Agree they would be incentivized if better support from specialized health services to primary health care	Geirsson	2005		0.68
	Agree they would be incentivized if better co-operation with the local community alcohol service	Geirsson	2005		0.62
	Agree support from local services would make me more willing to deal with persons who misuse alcohol	Gurugama	2003		64.8%
	Clearer management level decisions about their obligations to work with risk drinkers	Holmqvist	2008		0.62	0.87
	Improved opportunities for referal to specialists	Holmqvist	2008		0.77	0.83
	Need of a lifestyle counsellor	Hutchings	2006
	Support services were readily available to refer patients to	Kaner	1999		0.85
	Public health education campaigns in general make society more concerned about alcohol	Kaner	1999		0.65
	Support from professional institutions that deal with alcohol-related problems, e.g. by providing treatment suggestions, by providing a telephone support line, by organizing seminars, and by providing guidelines and booklets	Kersnik	2009
	SBI should be part of a national strategy and, possibly, a national plan	Kersnik	2009
	Clear network to deal with alcohol-related health problems, set up and supported by society (i.e. government supported)	Kersnik	2009
	Organisational support and appropriate training were important factors	Lacey	2009
	Demand on the part of the community	McAvoy	2001
	GPs would spend more time on early intervention for alcohol if society in general was more concerned about alcohol	McAvoy	2001
	GPs would spend more time on early intervention for alcohol if government policy favoured preventive medicine	McAvoy	2001
	GPs would spend more time on early intervention for alcohol if there was professional recognition by peers of early intervention for hazardous alcohol consumption	McAvoy	2001
	GPs would spend more time on early intervention for alcohol if preventive medicine had a higher status in the medical profession	McAvoy	2001
	More support was needed to facilitate discussions of alcohol use with patients	Mules	2012
	Support should come from raising public awareness of the adverse health effects of alcohol	Mules	2012
	Physicians with easier access to specialized treatment for alcohol problems (support) were more likely to use interventions	Nygaard	2010		1.18		Odds ratio
	A public campaign focusing on early detection of alcohol problems was seen as an opportunity to get doctors to put more emphasis on the problem	Nygaard	2011
	A public campaign could even bring patients to raise the issue themselves	Nygaard	2011
	Felt that this responsibility should be shared with other agencies such as the government, education bodies and the alcohol industry	Rapley	2006
	Having a drugs and alcohol worker or counsellor working within (or with) the practice	Rapley	2006
	Agree health education is an important factor which can facilitate the physicians' intervention against alcohol abuse	Segnan	1992		63.1%
	Agree mass media advertising is an important factor which can facilitate the physicians' intervention against alcohol abuse	Segnan	1992		0.78
	Agree public health education campaigns in general made society more concerned about alcohol	Wilson	2011		66.0%
	General support services (self-help/counselling) were readily available to refer to	Wilson	2011		87.2%
Time	Using a short and simple screening instrument such as the AUDIT-C	Abidi	2016
	Giving patients a self-report questionnaire	Abidi	2016
	Implementing a short questionnaire in the registration system	Abidi	2016
	Increasing knowledge about the fact that a short intervention costs little time and can be effective	Abidi	2016
	More time per consultation	Abidi	2016
	An alcohol-consultation with more time to discuss alcohol use with patients	Abidi	2016
	GPs who had experience and interest in addressing drug and alcohol issues reported being consistent in assessing alcohol intake	Ampt	2009
	More time devoted to health-oriented work	Holmqvist	2008			0.93
	Time and provision are needed to implement ASBI	Hutchings	2006
	Lowering the number of daily contacts for GPs or increasing the number of employed physicians	Kersnik	2009
	GPs would spend more time on early intervention for alcohol if more time was available	McAvoy	2001
	GPs would spend more time on early intervention for alcohol if quick and easy counselling techniques were available	McAvoy	2001
	With experience, alcohol screening can be incorporated into the nurse’s routine and does not represent an undue time burden	Miller	2006
	Longer consultations	Mules	2012
Training	More practical training	Aalto	2001	89.6%
	Personal training	Aalto	2001	48.8%
	More lectures	Aalto	2001	36.1%
	Peer-to-peer coaching about professional attitude to become more aware of own reference frames, alcohol norms, and behavior is needed to discuss alcohol use with patients	Abidi	2016
	Trainings organized by addiction care centers to improve informal contacts is needed to improve collaboration with addiction treatment centers	Abidi	2016
	Increasing knowledge and skills is needed to make the subject "alcohol use" easier to discuss in general practice	Abidi	2016
	Importance of the method being patient-centred	Arborelius	1995
	Less guilty of asking about alcohol after the course	Arborelius	1995
	GPs reported that the training was relevant to their work	Brennan	2013
	GPs reported that the training was relevant for improving their knowledge	Brennan	2013
	GPs reported that the training was relevant for improving their confidence in implementing screening and intervention	Brennan	2013
	GPs reported that the training was likely to yield an impact on their use of screening and motivational interviewing in the future	Brennan	2013
	More training on general advice to give the patient	Casswell	1982		0.55
	Additional skills were needed to master brief intervention in practice	Johansson	2002	89.6%
	Training contributed to better knowledge about hazardous and harmful consumption levels	Johansson	2005
	Training increased awareness that patients might have high alcohol consumption without symptoms	Johansson	2005
	Training improved skills regarding alcohol screening	Johansson	2005
	Refresher courses to maintain their competency	Johansson	2005
	Training programmes for early intervention for alcohol were available	Kaner	1999		0.57
	Significant association between the number of blood tests requested per year because of concern about alcohol	Kaner	2001
	Additional expertise would help GPs to manage these patients	Kersnik	2009
	Need for alcohol brief interventions training	Lacey	2009
	GPs would spend more time on early intervention for alcohol if There was greater emphasis on alcohol and disease in medical school training	McAvoy	2001
	Felt that they would be happy to be involved in caring for patients with alcohol-related problems in the community only if further training was provided	Owens	2000			62.9%
	Training programmes for early intervention for alcohol were available	Wilson	2011		69.0%
Motivation to work with at-risk drinkers	Knowledge about how to work with problematic alcohol users is needed to increase motivation to discuss alcohol use with patients	Abidi	2016
	More insight into how symptoms are associated with problematic alcohol use is needed to increase motivation to discuss alcohol use with patients	Abidi	2016
	Distinguishing problematic alcohol users from dependent drinkers is needed to increase motivation to discuss alcohol use with patients	Abidi	2016
	Available training for early intervention would encourage me	Anderson	2014		90.3%
	Training in early intervention with CME credits would encourage me	Anderson	2014		82.8%
	Patients willing to pay for counselling would encourage me	Anderson	2014		61.7%
	Quality Assurance credits for early intervention provision would encourage me	Anderson	2014		81.1%
	Salary & working condition improvement would encourage me	Anderson	2014		75.8%
	Financial incentives would encourage GPs to discuss alcohol more often	Arborelius	1995
	I agree more training would encourage me to work with alcohol-misusing patients	Deehan	1997		45.0%
	I agree that further training would encourage me to work with alcohol-misusing patients	Deehan	1999		58.0%	77.7%
	I agree that an enhanced capitation fee would make me more willing to work with alcohol-misusing patients	Deehan	1997		33.0%
	I agree I would be willing to work with alcohol misusing patients if these patients attracted an enhanced capitation fee	Deehan	1999		31.7%
	Agree more training would encourage me to manage persons who misuse alcohol	Gurugama	2003		69.5%
	Agree an additional fee would make me more willing to manage persons who misuse alcohol	Gurugama	2003		17.1%
	GPs felt that by creating a specific billing code for this area, the healthcare system would send a signal that early detection of alcohol problems was a priority, which might motivate GPs to use the forms and conduct more screenings	Nygaard	2011
Patients seeking help	Easier if patients were seeking help for their alcohol problem or raised the issue themselves	Aira	2003
	Patients requesting advice would encourage me	Anderson	2014		93.4%
	Patients requested health advice about alcohol consumption	Kaner	1999		0.77
	Patients to be more interested in prevention of disease	McAvoy	2001
	GPs would spend more time on early intervention for alcohol if more patients requested advice about alcohol consumption	McAvoy	2001
	Patients requested health advice about alcohol consumption	Wilson	2011		79.8%
Patients' beliefs about alcohol	Support should come from raising public awareness of the adverse health effects of alcohol	Mules	2012
Patients’ feelings when asked about their drinking	No patient showed discomfort or resistance to screening	Clifford	2011
	With increasing experience with screening, nursing staff found that concerns of offending patients were unfounded, with the majority of patients being receptive to alcohol screening	Miller	2006
	Importance of normalizing alcohol questions (i.e., “we are asking all our hypertensive patients”) so patients do not feel threatened or singled out	Miller	2006
Patients' reactions when asked about alcohol	Patients' reactions were more positive than doctors had expected	Aira	2003
	The method led to the patients taking more responsibility themselves	Arborelius	1995
	Doctors said that the few negative reactions were counterbalanced by a positive reaction in most patients, who felt that the screening was implemented out of concern for their health and wellbeing	Beich	2002
Patients' receptiveness to alcohol interventions	Nurses felt that patients suspected to have alcohol dependence were generally aware and willing to discuss the health and social implications of their drinking	Clifford	2011
	Patients screened with AUDIT-C showed interest in their level of drinking risk	Clifford	2011
	Patients were often more willing to disclose information than anticipated, men more so than women	Lid	2015
	Importance of the patient’s willingness to talk for discussion to be successful	Mules	2012
Self-esteem when working with at-risk drinkers	Feeling as if you’re going to make a difference	Hutchings	2006		1.51		Odds ratio
	Feedback on successful cases (It would be nice to have a sense if you achieved a target in how many people stopping drinking and you were able to add something to improve your services and the practice)	Hutchings	2006		2.97	3.37	Four graded scale with 4 = very prepared/effective; 1 = very unprepared/ineffective
	Physicians who were more confident about talking to their patients about alcohol issues had a greater likelihood of using interventions	Nygaard	2010
Uncomfortable task	Destigmatization of problematic alcohol use is needed to discuss alcohol use with patients	Abidi	2016
